# Supplementary material for: Prevalence, Reasons, and Predisposing Factors Associated with 30-day Hospital Readmissions in Poland
Source: Int J Environ Res Public Health. 2019 Jul 2;16(13):2339. doi: 10.3390/ijerph16132339 (PMC6651338; doi:10.3390/ijerph16132339)
Supplement: Supplementary file 1 [file ijerph-16-02339-s001.zip]

Archive with 1 entries (1 files):
- ijerph-518108-supplementary.xlsx
