# Supplementary material for: Prevalence, Reasons, and Predisposing Factors Associated with 30-day Hospital Readmissions in Poland
Source: Int J Environ Res Public Health. 2019 Jul 2;16(13):2339. doi: 10.3390/ijerph16132339 (PMC6651338; doi:10.3390/ijerph16132339)
Supplement: Supplementary file 1 [file ijerph-16-02339-s001.zip › ijerph-518108-supplementary.xlsx]

## Sheet: Dataset
R	Sex	Age	Residence	Distance	Day_adm	Day_disch	Time_adm	ACCI	Type	LOS	R_reason	R_category	Hospitalizations_sector	Beds_sector	Doctors_sector	Sector
0	0	42	5	1	WD	WD	3	1	0	0.25			2153	42	14	3_x000D_
0	0	66	5	1	WD	WD	3	7	0	8.17			943	20	3	18
0	0	76	2	2	WD	WD	3	6	0	8.14			943	20	3	18
0	0	16	1	1	WD	WE	3	0	0	2.18			6992	139	75	12
0	1	55	5	1	WD	WD	1	2	0	4.24			1004	35	13	1
1	1	1	4	3	WD	WD	1	2	1	7.32	8.	C	6992	139	75	12
1	0	29	5	3	WD	WD	1	2	1	6.03	10.	C	1270	38	9	9_x000D_
0	0	44	4	3	WD	WD	1	3	1	6.06			1270	38	9	9_x000D_
0	1	82	2	3	WD	WD	1	6	0	7.06			1270	38	9	9_x000D_
0	0	63	3	3	WD	WE	1	5	1	3.13			2153	42	14	3_x000D_
0	0	62	5	1	WD	WE	1	3	1	3.11			2153	42	14	3_x000D_
0	0	60	5	1	WD	WD	1	6	0	21.24			7470	149	82	6
0	1	62	2	3	WD	WD	1	5	1	6.02			2153	42	14	3_x000D_
0	0	39	5	1	WD	WD	1	0	0	4.15			1694	46	18	11_x000D_
1	0	68	2	2	WD	WD	1	3	0	15.04	1.	A	2153	42	14	3_x000D_
0	0	3	1	1	WD	WD	1	0	0	0.42			6992	139	75	12
0	0	73	5	1	WD	WD	1	6	0	6.15			7470	149	82	6
0	0	5	1	2	WD	WE	1	0	0	1.91			6992	139	75	12
0	1	59	5	1	WD	WE	1	2	0	1.98			3640	35	32	4_x000D_
0	0	55	5	1	WD	WD	1	4	0	6.08			7470	149	82	6
0	0	52	1	3	WD	WE	1	3	0	1.83			7470	149	82	6
0	1	61	5	1	WD	WD	1	6	0	5.89			943	20	3	18_x000D_
0	0	88	5	1	WD	WD	1	7	0	0.69			943	20	3	18_x000D_
0	1	65	5	1	WD	WD	1	5	0	7.84			943	20	3	18_x000D_
0	0	21	2	3	WD	WD	1	0	0	1			3640	35	32	4_x000D_
1	1	0	5	1	WD	WE	1	0	0	9.77	9.	D	6992	139	75	12
0	0	0	5	1	WD	WE	1	0	0	1.87			6992	139	75	12
0	0	63	5	1	WD	WD	2	3	0	0.83			2168	32	14	19
0	1	61	5	1	WD	WD	2	3	0	3.88			2153	42	14	3_x000D_
0	1	6	5	1	WD	WE	2	0	0	1.89			6992	139	75	12
0	1	84	5	1	WD	WD	2	6	0	5.97			7470	149	82	6
0	0	74	5	3	WD	WD	2	4	0	3.93			1694	46	18	11_x000D_
0	0	61	5	1	WD	WD	2	3	0	3.69			1004	35	13	1_x000D_
0	0	2	2	2	WD	WD	2	0	0	3.79			6992	139	75	12
1	1	4	1	3	WD	WD	2	2	1	0.97	8.	C	6992	139	75	12
0	0	63	2	2	WD	WD	2	5	0	5.62			1729	36	20	7_x000D_
0	1	67	2	2	WD	WE	2	3	0	30.59			1694	46	18	11_x000D_
0	1	68	2	3	WD	WD	2	5	0	7.57			943	20	3	18_x000D_
0	0	83	5	1	WD	WE	2	4	0	3.06			7470	149	82	6
0	0	60	5	1	WD	WD	3	4	0	25.68			7470	149	82	6
0	0	2	1	3	WD	WE	3	0	0	2.45			6992	139	75	12
0	0	71	1	2	WD	WD	3	6	0	6.38			685	30	11	10_x000D_
0	1	6	5	1	WD	WD	3	0	0	6.5			6992	139	75	12
0	1	18	5	1	WD	WD	3	0	0	3.34			2153	42	14	3_x000D_
0	1	0	5	1	WD	WD	3	0	0	3.35			6992	139	75	12
0	1	65	5	1	WD	WD	1	3	1	3.39			7470	149	82	6
0	1	82	5	1	WD	WD	1	4	0	0.32			7470	149	82	6
1	0	3	5	1	WD	WD	1	2	1	0.31	14.	A	6992	139	75	12
0	1	61	1	3	WD	WD	1	3	1	5.28			7470	149	82	6
0	1	81	5	1	WD	WD	1	4	1	7.21			1439	20	15	5_x000D_
0	0	48	5	1	WD	WD	1	1	1	3.08			1439	20	15	5_x000D_
0	0	22	5	1	WD	WD	1	1	1	5.2			7470	149	82	6
0	0	23	5	1	WD	WD	1	0	0	3.24			7470	149	82	6
0	0	64	5	1	WD	WD	1	3	0	0.41			3640	35	32	4_x000D_
0	0	60	1	3	WD	WD	1	3	1	0.1			1439	20	15	5_x000D_
0	1	60	5	1	WD	WD	1	3	1	0.09			7470	149	82	6
0	1	77	1	2	WD	WD	1	4	1	0.41			3640	35	32	4_x000D_
0	0	25	1	3	WD	WD	1	0	0	0.26			7470	149	82	6
0	0	78	1	2	WD	WD	1	4	1	3.09			1439	20	15	5_x000D_
0	1	77	3	3	WD	WE	1	4	1	1.14			3640	35	32	4_x000D_
0	1	65	5	1	WD	WD	1	5	0	13.07			2153	42	14	3_x000D_
0	1	84	5	1	WD	WD	1	4	0	0.23			3640	35	32	4_x000D_
0	1	67	5	1	WD	WD	1	3	1	3.1			7470	149	82	6
0	1	71	5	3	WD	WD	1	5	1	3.1			7470	149	82	6
0	0	67	5	1	WD	WD	1	3	1	0.37			3640	35	32	4_x000D_
0	1	93	1	3	WD	WD	1	4	0	10.74			1694	46	18	11_x000D_
0	0	54	1	2	WD	WD	1	3	0	4.05			685	30	11	10_x000D_
0	1	73	5	1	WD	WE	1	4	1	1.09			3640	35	32	4_x000D_
0	0	45	4	3	WD	WD	1	1	1	0.11			1439	20	15	5_x000D_
1	0	74	5	1	WD	WD	1	5	0	11.94	8.	C	1270	38	9	9_x000D_
0	1	8	2	3	WD	WD	1	0	1	6.21			6992	139	75	12
0	1	27	5	1	WD	WE	1	0	0	2.03			2168	32	14	19
0	0	2	2	3	WD	WD	1	0	1	2.97			1439	20	15	5_x000D_
0	0	37	2	3	WD	WD	1	2	1	2.96			1439	20	15	5_x000D_
0	0	19	3	3	WD	WD	1	0	0	3.04			2153	42	14	3_x000D_
0	0	7	1	2	WD	WD	1	0	0	2.96			6992	139	75	12
0	0	58	1	3	WD	WD	1	3	0	13.23			7470	149	82	6
0	0	55	2	3	WD	WD	1	3	0	6.02			685	30	11	10_x000D_
0	0	69	5	1	WD	WD	1	4	0	6.13			7470	149	82	6
0	0	48	2	2	WD	WD	1	1	0	5.85			1270	38	9	9_x000D_
0	1	74	6	3	WD	WD	1	7	1	18.01			336	20	2	14_x000D_
0	0	3	5	1	WD	WD	1	0	0	2.97			6992	139	75	12
0	0	25	5	1	WD	WE	1	0	0	2.09			1694	46	18	11_x000D_
0	1	83	5	1	WD	WD	1	6	0	5.98			7470	149	82	6
0	1	79	1	3	WD	WD	1	5	0	5.01			2153	42	14	3_x000D_
0	0	29	5		WD	WD	1	0	1	16.97			693	70	10	13
0	0	68	5	3	WD	WE	1	6	0	7.86			943	20	3	18_x000D_
0	1	69	5	1	WD	WD	1	4	0	4.87			685	30	11	10_x000D_
0	1	76	5	1	WD	WD	2	4	0	5.95			7470	149	82	6
0	0	45	2	2	WD	WD	2	1	0	2.9			7470	149	82	6
0	1	79	5	1	WD	WD	2	6	0	3.69			7470	149	82	6
0	1	0	1	3	WD	WD	2	0	0	9.95			6992	139	75	12
0	0	55	1	3	WD	WD	2	3	0	13.67			7470	149	82	6
0	1	48	5	1	WD	WD	2	1	0	4.73			1439	20	15	5_x000D_
0	1	42	5	1	WD	WD	2	2	0	4.76			685	30	11	10_x000D_
0	0	36	5	1	WD	WD	2	0	0	2.69			2153	42	14	3_x000D_
0	0	4	1	2	WD	WD	2	1	0	2.75			6992	139	75	12
0	1	41	4	3	WD	WD	2	1	0	6.6			1270	38	9	9_x000D_
0	0	37	2	2	WD	WD	2	0	0	3.65			1439	20	15	5_x000D_
0	0	4	2	2	WD	WE	2	0	0	1.68			6992	139	75	12
1	0	51	5	1	WD	WD	2	2	0	4.77	8.	C	2153	42	14	3_x000D_
0	1	10	5	1	WD	WD	2	0	0	2.78			6992	139	75	12
0	1	61	5	1	WD	WD	2	3	0	16.52			2168	32	14	19
0	0	4	5	1	WD	WE	2	0	0	0.6			6992	139	75	12
0	1	3	2	2	WD	WD	2	0	0	6.68			6992	139	75	12
0	1	78	5	1	WD	WD	3	5	1	26.67			693	70	10	13
0	1	17	5	1	WD	WD	3	0	0	2.37			1439	20	15	5_x000D_
0	1	91	1	2	WE	WD	3	4	0	4.6			1270	38	9	9_x000D_
0	0	55	1	3	WE	WD	3	4	0	4.5			7470	149	82	6
0	0	54	2	3	WE	WD	3	3	0	5.18			7470	149	82	6
0	0	10	5	1	WE	WD	1	0	0	2.2			6992	139	75	12
0	0	39	5	1	WE	WD	1	0	0	2.36			2153	42	14	3_x000D_
0	0	34	2	2	WE	WD	1	0	0	2.15			2153	42	14	3_x000D_
0	1	43	5	1	WE	WD	1	1	0	2.19			1694	46	18	11_x000D_
0	0	15	1	3	WE	WD	1	0	1	3.04			6992	139	75	12
0	1	58	5	1	WE	WD	1	2	0	6.04			1729	36	20	7_x000D_
0	0	2	1	3	WE	WD	1	0	0	3.14			6992	139	75	12
1	0	40	1	3	WE	WD	1	2	0	10.14	5. b.	C	7470	149	82	6
0	0	61	2	2	WE	WD	1	6	0	4.97			7470	149	82	6
0	0	73	4	3	WE	WD	1	6	0	9.08			7470	149	82	6
0	1	10	5	1	WE	WD	1	0	0	6.1			6992	139	75	12
1	0	1	5	1	WE	WD	1	0	1	11.09	8.	C	6992	139	75	12
0	1	82	5	1	WE	WD	1	9	0	24.98			2153	42	14	3_x000D_
0	1	1	5	1	WE	WD	1	0	0	4			6992	139	75	12
0	1	53	1	2	WE	WD	1	2	0	32.92			2153	42	14	3_x000D_
1	0	68	4	3	WE	WD	2	3	0	10.99	9.	D	2153	42	14	3_x000D_
0	0	64	5	1	WE	WD	2	3	0	4.72			2168	32	14	19
1	1	82	5	3	WE	WD	2	4	0	31.98	8.	C	7470	149	82	6
0	1	72	5	1	WE	WD	2	4	0	3.98			1694	46	18	11_x000D_
1	1	75	5	1	WE	WD	2	6	0	2.78	2.	A	7470	149	82	6
0	1	18	5	3	WE	WD	2	0	0	17.77			693	70	10	13
0	0	67	1	3	WE	WD	2	5	0	1.84			7470	149	82	6
0	0	0	5	1	WE	WD	2	0	0	2			6992	139	75	12
0	1	59	5	1	WE	WD	2	2	0	1.78			7470	149	82	6
0	0	14	5	1	WE	WD	2	0	0	1.85			6992	139	75	12
0	0	6	1	2	WE	WE	2	0	0	0.76			6992	139	75	12
0	0	82	1	2	WE	WD	2	7	0	5.77			943	20	3	18_x000D_
0	0	66	2	2	WE	WD	2	3	0	2.65			2153	42	14	3_x000D_
0	1	68	5	1	WE	WD	2	5	0	3.97			7470	149	82	6
1	1	82	2	3	WE	WD	2	7	0	3.59	9.	D	943	20	3	18_x000D_
1	1	30	5	1	WE	WD	2	0	0	4.6	8.	C	1729	36	20	7_x000D_
0	0	22	5	1	WE	WD	2	0	0	4.59			1729	36	20	7_x000D_
0	0	3	2	2	WE	WD	2	0	1	4.75			6992	139	75	12
0	0	40	2	2	WE	WD	2	1	0	5.5			1270	38	9	9_x000D_
0	0	3	4	3	WE	WD	2	0	0	11.74			6992	139	75	12
0	0	68	5	1	WE	WE	2	4	0	0.07			7470	149	82	6
0	1	77	5	1	WE	WD	3	4	0	1.78			7470	149	82	6
0	0	43	1	3	WE	WD	3	1	0	2.41			1439	20	15	5_x000D_
0	0	68	5	1	WE	WD	3	3	0	1.56			7470	149	82	6
0	0	49	1	3	WE	WD	1	2	0	12.25			7470	149	82	6
0	1	51	1	2	WE	WE	1	2	1	6.02			1694	46	18	11_x000D_
0	1	66	5	1	WE	WE	1	3	1	6.04			1694	46	18	11_x000D_
1	0	6	4	3	WE	WD	1	2	1	3.23	12.	B	6992	139	75	12
0	0	66	5	1	WE	WD	1	4	1	15.23			7470	149	82	6
1	1	66	4	3	WE	WD	1	3	1	3.97	10.	C	1270	38	9	9_x000D_
0	1	38	1	3	WE	WD	1	0	1	2.95			1270	38	9	9_x000D_
0	0	60	1	3	WE	WD	1	9	1	10.96			2153	42	14	3_x000D_
0	1	46	5	1	WE	WD	1	1	1	2.05			2153	42	14	3_x000D_
1	1	47	1	3	WE	WD	1	1	0	26.07	8.	C	2153	42	14	3_x000D_
0	0	63	2	3	WE	WD	1	4	0	4.11			1004	35	13	1_x000D_
0	1	38	1	1	WE	WD	1	0	1	2.01			2153	42	14	3_x000D_
0	1	31	5	1	WE	WD	1	0	1	1.99			2153	42	14	3_x000D_
0	1	73	5	1	WE	WD	1	11	0	8.04			943	20	3	18_x000D_
0	0	66	1	3	WE	WD	1	8	0	4.16			7470	149	82	6
0	1	59	5	1	WE	WD	1	2	0	4.05			7470	149	82	6
0	0	78	5	1	WE	WD	1	8	0	2.96			943	20	3	18_x000D_
0	1	27	5	1	WE	WD	1	0	0	1.19			2153	42	14	3_x000D_
0	1	0	4	3	WE	WD	1	0	1	2.07			6992	139	75	12
0	1	90	1	2	WE	WD	1	6	0	9.07			7470	149	82	6
0	0	30	1	3	WE	WD	1	0	0	2.81			1439	20	15	5_x000D_
0	0	47	1	3	WE	WD	1	1	1	2.8			1270	38	9	9_x000D_
0	1	78	1	3	WE	WD	1	4	0	3.96			2153	42	14	3_x000D_
1	0	10	5	1	WE	WD	1	0	0	1.08	2.	A	6992	139	75	12
0	1	2	1	3	WE	WD	1	0	0	3.03			6992	139	75	12
0	0	55	2	2	WE	WD	1	4	0	4.01			7470	149	82	6
1	1	35	5	1	WE	WD	1	0	1	4.97	6.	C	1729	36	20	7_x000D_
0	1	78	5	1	WE	WD	1	4	0	18.76			7470	149	82	6
0	1	58	4	3	WE	WD	1	2	1	2.75			3640	35	32	4_x000D_
1	0	6	1	3	WE	WD	2	2	1	10.14	8.	C	6992	139	75	12
0	0	63	4	3	WE	WD	2	3	0	2.75			1270	38	9	9_x000D_
0	1	51	5	1	WE	WD	2	2	1	2.7			1729	36	20	7_x000D_
0	1	72	2	2	WE	WD	2	8	0	7.74			943	20	3	18_x000D_
0	0	86	5	1	WE	WD	2	7	0	4.78			7470	149	82	6
0	0	4	5	1	WE	WD	2	0	0	4.89			6992	139	75	12
0	1	0	5	1	WE	WD	2	0	0	2.84			6992	139	75	12
0	0	70	5	1	WE	WD	2	4	0	0.72			2153	42	14	3_x000D_
0	0	26	1	3	WE	WD	2	0	0	8.75			3640	35	32	4_x000D_
0	0	43	1	2	WE	WD	2	2	0	2.84			7470	149	82	6
0	1	87	5	1	WE	WD	2	5	0	4.68			7470	149	82	6
1	0	48	5	1	WE	WD	2	1	0	3.67	9.	D	2153	42	14	3_x000D_
0	0	70	5	1	WE	WD	2	4	0	2.69			7470	149	82	6
0	0	74	2	3	WE	WD	2	9	0	7.55			943	20	3	18_x000D_
0	1	67	2	2	WD	WD	3	3	0	7.54			7470	149	82	6
0	0	28	1	3	WD	WD	3	0	0	2.3			685	30	11	10_x000D_
0	1	1	2	2	WD	WD	1	0	1	0.37			6992	139	75	12
1	0	16	1	3	WD	WD	1	2	1	0.32	14.	A	6992	139	75	12
0	1	64	5	1	WD	WD	1	3	1	4.29			7470	149	82	6
0	0	77	5	1	WD	WD	1	7	0	22.21			1004	35	13	1_x000D_
1	0	7	1	3	WD	WD	1	2	1	4.29	8.	C	6992	139	75	12
0	1	50	1	3	WD	WD	1	2	1	4.25			7470	149	82	6
0	0	59	5	1	WD	WD	1	2	1	0.18			1439	20	15	5_x000D_
0	0	75	5	1	WD	WE	1	5	0	5.39			7470	149	82	6
0	1	52	5	1	WD	WD	1	2	1	0.37			3640	35	32	4_x000D_
0	0	64	1	2	WD	WD	1	3	1	4.07			1439	20	15	5_x000D_
0	0	36	5	1	WD	WD	1	0	1	4.05			1439	20	15	5_x000D_
1	0	7	1	2	WD	WD	1	0	1	2.35	1.	A	6992	139	75	12
0	0	19	1	3	WD	WD	1	0	1	3.06			1439	20	15	5_x000D_
0	0	22	1	3	WD	WE	1	1	1	5.14			7470	149	82	6
0	1	23	2	3	WD	WE	1	0	1	5.06			7470	149	82	6
0	0	73	4	3	WD	WD	1	5	1	4.18			1004	35	13	1_x000D_
0	1	26	1	1	WD	WD	1	0	0	0.34			685	30	11	10_x000D_
0	0	61	1	3	WD	WD	1	3	1	1.14			3640	35	32	4_x000D_
0	1	64	1	3	WD	WD	1	4	1	18.17			1004	35	13	1_x000D_
0	0	16	5	1	WD	WD	1	0	1	3.21			6992	139	75	12
0	0	64	4	3	WD	WE	1	4	0	13.17			1004	35	13	1_x000D_
0	0	66	1	2	WD	WD	1	3	1	0.35			3640	35	32	4_x000D_
0	0	53	1	3	WD	WD	1	3	0	9.17			1004	35	13	1_x000D_
0	1	80	1	3	WD	WD	1	4	1	1.25			788	22	6	17_x000D_
0	0	60	5	1	WD	WD	1	3	1	3.04			1729	36	20	7_x000D_
0	0	60	1	1	WD	WD	1	3	1	0.29			3640	35	32	4_x000D_
0	0	65	2	3	WD	WD	1	5	1	22.04			1729	36	20	7_x000D_
1	0	57	4	3	WD	WD	1	3	1	4.06	1.	A	7470	149	82	6
0	0	70	1	3	WD	WD	1	6	1	7.05			1729	36	20	7_x000D_
0	1	21	1	3	WD	WD	1	0	1	4.01			1439	20	15	5_x000D_
0	1	10	4	3	WD	WD	1	0	1	7.23			6992	139	75	12
1	0	15	2	2	WD	WD	1	0	1	4.39	8.	C	6992	139	75	12
0	0	67	5	1	WD	WD	1	6	1	18.18			336	20	2	14_x000D_
0	0	62	2	3	WD	WD	1	3	1	4.14			1729	36	20	7_x000D_
0	1	60	5	1	WD	WD	1	3	1	4.13			3640	35	32	4_x000D_
0	0	61	4	3	WD	WE	1	4	0	19.13			1004	35	13	1_x000D_
0	0	79	5	1	WD	WD	1	5	0	4.09			7470	149	82	6
0	1	90	5	1	WD	WD	1	5	1	0.09			7470	149	82	6
0	1	92	5	3	WD	WD	1	4	0	7.75			7470	149	82	6
1	0	37	4	3	WD	WD	1	0	1	0.04	8.	C	1439	20	15	5_x000D_
0	1	83	5	1	WD	WD	1	6	0	8.03			943	20	3	18_x000D_
1	0	1	4	3	WD	WD	1	0	1	3.2	5. b.	C	6992	139	75	12
0	0	69	1	2	WD	WD	1	6	0	1.4			943	20	3	18_x000D_
0	0	69	1	1	WD	WD	1	8	0	4.19			7470	149	82	6
0	1	40	2	2	WD	WD	1	1	1	82.16			693	70	10	13
0	1	13	1	2	WD	WD	1	0	1	2.19			6992	139	75	12
0	1	34	4	3	WD	WD	1	0	1	88.93			693	70	10	13
0	0	68	5	1	WD	WD	1	4	0	16.08			1004	35	13	1_x000D_
0	0	0	5	1	WD	WD	1	0	0	3.06			6992	139	75	12
1	1	16	1	3	WD	WD	1	0	1	4.07	8.	C	6992	139	75	12
0	0	18	2	3	WD	WD	1	6	1	50.73			6992	139	75	12
0	1	38	5	1	WD	WD	1	2	1	3.9			1270	38	9	9_x000D_
0	1	77	5	1	WD	WD	1	5	0	7.13			7470	149	82	6
1	1	4	1	1	WD	WD	1	0	0	7.98	9.	D	6992	139	75	12
0	0	43	1	2	WD	WD	1	1	0	3.95			685	30	11	10_x000D_
0	1	68	5	1	WD	WE	1	4	1	5.07			7470	149	82	6
0	1	76	2	3	WD	WD	1	7	1	14.98			336	20	2	14_x000D_
0	0	83	5	1	WD	WD	1	4	1	4.01			88	10	3	8
0	1	62	1	3	WD	WD	1	3	0	2.94			2153	42	14	3_x000D_
0	0	67	5	1	WD	WD	1	4	0	7.96			7470	149	82	6
0	1	80	5	1	WD	WD	1	4	0	1.1			7470	149	82	6
0	0	70	2	3	WD	WD	1	8	0	8.85			1729	36	20	7_x000D_
0	1	0	3	3	WD	WD	1	0	1	2			6992	139	75	12
0	1	78	4	3	WD	WD	1	4	0	8.94			1004	35	13	1_x000D_
0	1	81	5	1	WD	WE	1	4	0	11.65			7470	149	82	6
0	1	87	5	1	WD	WD	1	5	0	4.01			7470	149	82	6
1	0	58	5	1	WD	WD	1	4	0	4.34	9.	D	7470	149	82	6
1	0	76	5	1	WD	WD	2	4	0	6.87	8.	C	1729	36	20	7_x000D_
0	1	0	5	1	WD	WD	2	0	0	1.14			6992	139	75	12
0	0	54	5	1	WD	WD	2	2	0	1.96			7470	149	82	6
0	1	2	5	1	WD	WE	2	0	0	4.96			6992	139	75	12
0	0	40	1	2	WD	WD	2	1	1	1.68			1270	38	9	9_x000D_
0	0	46	1	3	WD	WD	2	1	0	1.87			2153	42	14	3_x000D_
1	0	5	1	3	WD	WD	2	0	1	0.15	8.	C	6992	139	75	12
0	0	68	1	2	WD	WD	2	5	0	1.76			2153	42	14	3_x000D_
0	0	49	5	1	WD	WD	2	2	0	7.81			7470	149	82	6
0	0	1	1	3	WD	WD	2	0	0	1.73			6992	139	75	12
0	1	92	5	1	WD	WD	2	9	0	7.56			943	20	3	18_x000D_
0	1	11	5	1	WD	WD	2	0	0	1.76			6992	139	75	12
0	0	55	5	1	WD	WD	2	4	0	2.52			2168	32	14	19
0	1	57	1	3	WD	WD	2	5	0	3.58			685	30	11	10_x000D_
0	0	61	5	1	WD	WD	2	4	0	3.65			1004	35	13	1_x000D_
0	1	63	5	1	WD	WD	3	4	0	0.49			7470	149	82	6
0	0	82	5	1	WD	WD	3	9	0	14.22			7470	149	82	6
0	0	36	2	2	WD	WD	1	0	0	6.06			1439	20	15	5_x000D_
1	1	66	1	3	WD	WD	1	3	1	2.14	8.	C	2168	32	14	19
0	0	26	1	3	WD	WD	1	0	1	2.06			2168	32	14	19
0	0	55	5	1	WD	WD	1	2	1	1.08			2153	42	14	3_x000D_
0	0	37	2	3	WD	WE	1	0	1	4			1729	36	20	7_x000D_
0	0	18	5	1	WD	WD	1	0	1	2.01			2168	32	14	19
0	1	58	4	3	WD	WD	1	2	1	13.23			7470	149	82	6
0	1	80	5	1	WD	WD	1	4	0	2.15			1004	35	13	1_x000D_
0	1	48	3	3	WD	WD	1	1	1	3.02			1270	38	9	9_x000D_
0	1	85	2	3	WD	WD	1	4	1	2.08			3640	35	32	4_x000D_
0	0	74	5	1	WD	WD	1	5	0	2.2			7470	149	82	6
0	0	79	5	1	WD	WD	1	6	0	3.19			7470	149	82	6
0	1	35	4	3	WD	WD	1	2	1	1.98			788	22	6	17_x000D_
0	1	80	4	3	WD	WD	1	4	1	2.06			3640	35	32	4_x000D_
0	1	61	4	3	WD	WD	1	3	1	2.86			2153	42	14	3_x000D_
0	1	66	5	1	WD	WD	1	3	1	2.86			2153	42	14	3_x000D_
0	1	51	1	3	WD	WD	1	2	1	2.97			1270	38	9	9_x000D_
0	0	53	1	3	WD	WD	1	2	1	2.99			1270	38	9	9_x000D_
0	0	72	1	3	WD	WD	1	4	1	2.31			3640	35	32	4_x000D_
0	1	26	5	1	WD	WD	1	0	1	0.34			2153	42	14	3_x000D_
0	1	84	1	3	WD	WD	1	4	1	2.03			3640	35	32	4_x000D_
0	0	70	5	1	WD	WD	1	4	1	7.96			2153	42	14	3_x000D_
0	1	35	4	3	WD	WD	1	1	1	3.12			1729	36	20	7_x000D_
0	0	58	2	3	WD	WD	1	3	0	13.16			7470	149	82	6
0	1	76	4	3	WD	WD	1	4	1	3.08			3640	35	32	4_x000D_
0	0	65	1	3	WD	WD	1	3	1	6.85			1694	46	18	11_x000D_
0	0	6	4	3	WD	WD	1	0	1	2			6992	139	75	12
0	0	5	1	2	WD	WD	1	0	1	1.27			6992	139	75	12
0	0	72	5	3	WD	WD	1	4	1	2.36			3640	35	32	4_x000D_
0	0	69	5	1	WD	WD	1	4	1	2.95			1270	38	9	9_x000D_
0	0	71	5	1	WD	WD	1	4	1	1.87			2153	42	14	3_x000D_
0	1	76	2	2	WD	WD	1	6	0	3.11			7470	149	82	6
0	0	5	5	1	WD	WD	1	2	1	1.13			6992	139	75	12
0	0	51	5	1	WD	WE	1	3	1	4			1694	46	18	11_x000D_
0	1	15	2	2	WD	WD	1	0	1	2.02			6992	139	75	12
0	0	42	1	2	WD	WD	1	1	1	29.09			1694	46	18	11_x000D_
0	0	9	2	3	WD	WD	1	0	1	3.03			6992	139	75	12
0	1	1	2	2	WD	WD	1	0	1	2.16			6992	139	75	12
0	0	49	2	3	WD	WD	1	1	0	2.02			2153	42	14	3_x000D_
1	0	4	1	3	WD	WD	1	2	0	1.08	14.	A	6992	139	75	12
0	1	40	1	3	WD	WD	1	1	1	3.04			1729	36	20	7_x000D_
0	1	10	3	3	WD	WE	1	0	1	3.94			6992	139	75	12
0	0	58	1	3	WD	WD	1	4	1	14.01			1729	36	20	7_x000D_
0	0	53	2	3	WD	WD	1	2	1	1.8			1729	36	20	7_x000D_
0	0	74	1	3	WD	WD	1	4	0	1.76			1270	38	9	9_x000D_
0	1	82	1	3	WD	WD	1	4	0	8.75			1729	36	20	7_x000D_
0	0	0	1	3	WD	WD	2	0	1	1.92			6992	139	75	12
0	1	90	5	1	WD	WD	2	6	0	2.83			685	30	11	10_x000D_
1	0	4	1	3	WD	WD	2	0	1	0.98	8.	C	6992	139	75	12
0	1	28	1	1	WD	WD	2	0	0	2.81			685	30	11	10_x000D_
0	0	44	5	1	WD	WD	2	2	0	13.73			2153	42	14	3_x000D_
0	1	54	2	3	WD	WD	2	2	0	2.88			7470	149	82	6
0	0	0	5	3	WD	WD	2	0	0	8.93			6992	139	75	12
0	0	43	5	3	WD	WD	2	5	0	6.9			788	22	6	17_x000D_
0	0	79	1	3	WD	WD	2	8	0	8.86			943	20	3	18_x000D_
0	0	63	5	1	WD	WD	2	3	0	1.69			1729	36	20	7_x000D_
0	1	88	5	1	WD	WD	2	4	0	7.8			7470	149	82	6
0	0	63	5	1	WD	WD	2	3	0	1.72			1729	36	20	7_x000D_
0	1	14	1	3	WD	WD	2	2	1	15.92			6992	139	75	12
0	0	17	5	1	WD	WD	2	0	0	2.8			6992	139	75	12
1	0	17	1	3	WD	WD	2	2	1	5.73	8.	C	6992	139	75	12
0	1	85	5	1	WD	WD	2	8	0	7.66			943	20	3	18_x000D_
0	0	10	1	3	WD	WD	2	0	0	12.7			6992	139	75	12
0	0	69	2	3	WD	WD	2	4	0	6.72			7470	149	82	6
0	0	65	5	1	WD	WD	2	4	0	7.71			7470	149	82	6
0	1	1	1	3	WD	WD	2	0	0	2.7			6992	139	75	12
0	1	89	1	2	WD	WD	3	4	0	2.35			2153	42	14	3_x000D_
0	1	1	5	1	WD	WD	3	0	0	1.46			6992	139	75	12
0	0	63	2	2	WD	WD	3	5	0	7.57			7470	149	82	6
0	1	31	5	1	WD	WD	3	0	0	6.4			1694	46	18	11_x000D_
0	0	17	1	2	WD	WD	3	0	1	2.33			6992	139	75	12
0	1	11	2	3	WD	WE	3	0	1	3.36			6992	139	75	12
1	1	16	1	3	WD	WD	1	0	1	19.31	8.	C	6992	139	75	12
0	1	69	1	3	WD	WD	1	3	1	0.28			2168	32	14	19
0	0	17	5	1	WD	WD	1	0	1	2			2153	42	14	3_x000D_
0	1	29	5	1	WD	WE	1	0	1	3			2153	42	14	3_x000D_
0	0	43	2	3	WD	WD	1	1	1	1.28			7470	149	82	6
0	0	77	5	1	WD	WD	1	5	1	1.28			7470	149	82	6
0	0	56	5	1	WD	WD	1	2	1	0.24			2168	32	14	19
0	1	20	3	3	WD	WD	1	0	0	8.29			3640	35	32	4_x000D_
0	0	59	3	3	WD	WD	1	2	1	0.25			2168	32	14	19
0	1	58	5	1	WD	WD	1	2	1	2.29			1694	46	18	11_x000D_
0	0	68	5	1	WD	WD	1	3	1	2.14			2168	32	14	19
0	0	61	5	1	WD	WD	1	5	1	6.29			7470	149	82	6
0	0	68	4	3	WD	WD	1	3	1	0.2			2168	32	14	19
0	0	60	1	3	WD	WD	1	3	1	1.4			2153	42	14	3_x000D_
0	0	25	1	3	WD	WD	1	2	1	65.4			7470	149	82	6
0	0	63	4	3	WD	WD	1	3	1	1.25			625	6	8	2_x000D_
0	0	57	1	3	WD	WD	1	2	1	2.22			7470	149	82	6
0	1	69	5	1	WD	WD	1	6	0	2.18			685	30	11	10_x000D_
0	1	38	5	1	WD	WD	1	0	1	0.49			625	6	8	2_x000D_
0	1	61	5	1	WD	WD	1	3	1	1.2			625	6	8	2_x000D_
0	0	55	2	3	WD	WD	1	2	0	2.26			1729	36	20	7_x000D_
0	0	51	1	3	WD	WD	1	2	1	2.18			7470	149	82	6
0	1	65	1	3	WD	WE	1	3	1	4.09			2168	32	14	19
0	0	67	5	1	WD	WD	1	3	1	2.1			1694	46	18	11_x000D_
0	1	45	5	1	WD	WD	1	1	1	0.35			625	6	8	2_x000D_
0	0	61	2	2	WD	WD	1	3	1	2.25			1694	46	18	11_x000D_
1	1	1	5	1	WD	WD	1	0	1	1.33	8.	C	6992	139	75	12
0	0	35	5	1	WD	WD	1	0	1	0.32			625	6	8	2_x000D_
0	0	49	5	1	WD	WD	1	2	1	5.12			7470	149	82	6
0	0	65	2	2	WD	WE	1	3	1	4.44			1694	46	18	11_x000D_
0	1	79	5	2	WD	WD	1	4	1	6.98			1694	46	18	11_x000D_
0	0	79	5	1	WD	WD	1	4	1	16.07			230	12	2	15_x000D_
0	0	70	1	1	WD	WE	1	4	1	3.08			7470	149	82	6
0	1	63	2	3	WD	WD	1	4	0	14.2			1004	35	13	1_x000D_
0	1	73	5	1	WD	WD	1	4	1	0.45			3640	35	32	4_x000D_
0	1	83	5	1	WD	WD	1	4	1	0.37			3640	35	32	4_x000D_
0	1	60	2	3	WD	WD	1	3	1	2.04			1270	38	9	9_x000D_
0	0	49	2	3	WD	WD	1	1	0	19.1			2153	42	14	3_x000D_
0	1	69	5	1	WD	WD	1	3	1	2.17			2153	42	14	3_x000D_
0	0	79	5	1	WD	WD	1	4	0	0.27			7470	149	82	6
0	0	80	5	1	WD	WD	1	4	1	16.01			230	12	2	15_x000D_
0	1	78	5	1	WD	WD	1	6	1	6.23			7470	149	82	6
0	1	57	1	3	WD	WD	1	2	1	16.01			230	12	2	15_x000D_
0	1	84	5	1	WD	WD	1	4	1	0.27			7470	149	82	6
0	0	16	1	3	WD	WD	1	2	1	0.26			6992	139	75	12
0	1	59	5	1	WD	WD	1	2	1	2.23			1729	36	20	7_x000D_
0	1	65	2	2	WD	WD	1	3	1	0.35			3640	35	32	4_x000D_
0	1	84	5	1	WD	WD	1	5	1	22.99			230	12	2	15_x000D_
0	0	64	1	3	WD	WD	1	3	1	0.14			2168	32	14	19
0	0	38	2	3	WD	WD	1	0	1	5.2			1439	20	15	5_x000D_
0	0	24	2	3	WD	WD	1	0	1	2.05			1439	20	15	5_x000D_
0	0	65	4	3	WD	WD	1	5	0	16.23			2153	42	14	3_x000D_
0	1	37	2	3	WD	WE	1	0	1	4.22			1729	36	20	7_x000D_
0	0	63	5	1	WD	WE	1	7	1	3.15			1439	20	15	5_x000D_
0	1	36	5	1	WD	WD	1	0	1	35.14			693	70	10	13
0	1	60	5	1	WD	WD	1	3	1	2.05			1439	20	15	5_x000D_
0	1	81	5	1	WD	WD	1	4	1	22.97			230	12	2	15_x000D_
0	0	61	1	3	WD	WD	1	4	1	8.17			1004	35	13	1_x000D_
0	0	10	5	1	WD	WD	1	0	1	2.25			6992	139	75	12
0	1	57	5	1	WD	WD	1	2	1	2.16			1439	20	15	5_x000D_
0	0	56	2	3	WD	WD	1	3	1	2.17			1004	35	13	1_x000D_
0	1	62	1	3	WD	WD	1	3	1	0.29			3640	35	32	4_x000D_
0	1	21	5	1	WD	WE	1	0	1	4.13			1729	36	20	7_x000D_
0	1	68	1	3	WD	WE	1	4	1	3.17			1004	35	13	1_x000D_
0	0	23	2	3	WD	WD	1	0	1	16.03			230	12	2	15_x000D_
0	1	77	1	3	WD	WD	1	4	1	2.14			3640	35	32	4_x000D_
0	1	13	1	3	WD	WD	1	0	1	6.25			6992	139	75	12
0	0	74	5	1	WD	WE	1	6	1	2.99			1729	36	20	7_x000D_
0	1	70	1	3	WD	WD	1	4	1	16.03			230	12	2	15_x000D_
0	1	60	4	3	WD	WD	1	3	1	5			1729	36	20	7_x000D_
0	1	9	5	1	WD	WD	1	0	1	2.2			6992	139	75	12
0	0	53	5	1	WD	WD	1	2	1	57.08			693	70	10	13
0	1	47	2	1	WD	WD	1	1	1	2.16			61	61	11	16_x000D_
0	0	50	1	3	WD	WD	1	4	1	14.15			1729	36	20	7_x000D_
0	1	55	2	3	WD	WD	1	2	1	2.06			1439	20	15	5_x000D_
1	1	58	2	3	WD	WD	1	2	1	7	8.	C	625	6	8	2_x000D_
1	1	9	1	2	WD	WD	1	2	1	0.24	14.	A	6992	139	75	12
0	0	77	2	3	WD	WD	1	7	0	19.28			7470	149	82	6
0	0	23	1	2	WD	WD	1	0	1	15.97			230	12	2	15_x000D_
0	1	56	5	1	WD	WD	1	2	1	2.19			1729	36	20	7_x000D_
0	1	54	1	3	WD	WD	1	2	1	1.08			3640	35	32	4_x000D_
1	0	19	1	3	WD	WD	1	2	1	0.32	8.	C	6992	139	75	12
0	0	65	5	1	WD	WD	1	3	1	13.02			7470	149	82	6
0	0	37	5	1	WD	WD	1	0	1	84.97			693	70	10	13
0	1	17	2	3	WD	WD	1	0	1	2.23			6992	139	75	12
0	0	75	5	1	WD	WD	1	4	1	15.1			7470	149	82	6
0	0	41	2	3	WD	WD	1	2	1	20.22			7470	149	82	6
0	0	31	1	2	WD	WD	1	0	1	1.94			2153	42	14	3_x000D_
0	1	58	4	3	WD	WD	1	2	1	2.03			3640	35	32	4_x000D_
0	1	51	1	3	WD	WD	1	2	1	5.18			1729	36	20	7_x000D_
0	0	77	1	2	WD	WD	1	4	1	1.34			3640	35	32	4_x000D_
1	0	5	1	3	WD	WD	1	0	1	2.21	5. b.	C	6992	139	75	12
1	1	77	4	3	WD	WD	1	4	1	2.04	12.	B	3640	35	32	4_x000D_
0	1	73	5	3	WD	WD	1	6	1	12.17			1729	36	20	7_x000D_
0	0	76	5	1	WD	WE	1	4	1	3.17			7470	149	82	6
0	1	77	5	1	WD	WD	1	4	1	2.09			3640	35	32	4_x000D_
0	1	15	5	1	WD	WD	1	0	1	5.17			1729	36	20	7_x000D_
0	1	10	1	3	WD	WD	1	0	1	0.46			6992	139	75	12
0	1	64	2	3	WD	WD	1	3	1	1.33			3640	35	32	4_x000D_
0	0	24	2	3	WD	WD	1	0	1	62.06			693	70	10	13
0	1	83	1	3	WD	WD	1	4	1	8.91			230	12	2	15_x000D_
0	0	17	4	3	WD	WD	1	0	1	2.16			6992	139	75	12
0	1	80	1	3	WD	WD	1	6	1	2.03			3640	35	32	4_x000D_
0	1	71	5	1	WD	WD	1	5	1	12.93			230	12	2	15_x000D_
0	0	84	5	1	WD	WD	1	8	0	7.99			943	20	3	18_x000D_
0	0	56	5		WD	WD	1	3	0	4.95			2153	42	14	3_x000D_
0	1	33	2	3	WD	WD	1	0	1	0.05			2168	32	14	19
0	0	43	5	1	WD	WD	1	1	0	2.04			1439	20	15	5_x000D_
0	1	8	4	3	WD	WD	1	0	1	6.21			6992	139	75	12
0	1	71	1	2	WD	WD	1	4	1	22.92			230	12	2	15_x000D_
0	0	4	5	1	WD	WD	1	0	1	1.14			6992	139	75	12
0	0	49	1	3	WD	WE	1	3	1	36.89			336	20	2	14_x000D_
0	1	79	5	3	WD	WD	1	6	1	1.98			7470	149	82	6
0	1	9	1	2	WD	WD	1	0	1	2.07			6992	139	75	12
0	1	35	5	1	WD	WD	1	0	1	2.16			7470	149	82	6
0	0	4	2	3	WD	WD	1	0	1	2.34			6992	139	75	12
1	0	71	5	1	WD	WD	1	6	1	1.94	8.	C	7470	149	82	6
0	0	1	3	3	WD	WE	1	0	1	4.05			6992	139	75	12
0	0	63	5	1	WD	WD	1	4	1	19.94			230	12	2	15_x000D_
1	0	2	1	2	WD	WD	1	0	1	0.27	8.	C	6992	139	75	12
0	1	83	5	1	WD	WD	1	4	1	6.94			7470	149	82	6
0	0	56	2	3	WD	WD	1	2	1	6.97			625	6	8	2_x000D_
0	1	10	1	3	WD	WD	1	0	1	2.13			6992	139	75	12
0	0	80	5	1	WD	WD	1	6	0	6.15			7470	149	82	6
0	0	50	1	3	WD	WE	1	3	0	2.98			7470	149	82	6
0	0	56	1	1	WD	WD	1	3	0	4.94			685	30	11	10_x000D_
0	0	1	2	2	WD	WD	1	0	0	2.1			6992	139	75	12
0	1	1	5	1	WD	WE	1	0	1	3.04			625	6	8	2_x000D_
0	1	73	5	1	WD	WD	1	4	1	15.89			230	12	2	15_x000D_
0	1	66	5	1	WD	WD	1	5	0	2.09			7470	149	82	6
1	0	14	5	1	WD	WD	1	0	1	9.21	5. b.	C	6992	139	75	12
0	0	64	5	1	WD	WD	1	5	0	9.08			7470	149	82	6
0	0	64	5	1	WD	WD	1	3	1	12.89			2153	42	14	3_x000D_
0	1	68	5	1	WD	WD	1	6	0	78.91			336	20	2	14_x000D_
1	0	0	2	3	WD	WD	1	0	0	2.09	5. b.	C	6992	139	75	12
0	1	2	5	1	WD	WD	1	0	1	2.1			6992	139	75	12
0	1	34	2	3	WD	WD	1	0	1	42.95			693	70	10	13
1	0	6	2	2	WD	WD	1	0	1	2.11	8.	C	6992	139	75	12
0	0	81	5	1	WD	WD	1	9	0	7.86			943	20	3	18_x000D_
0	1	87	5	1	WD	WD	1	6	1	8.11			7470	149	82	6
0	0	6	5	1	WD	WD	1	0	1	1.92			6992	139	75	12
0	0	29	5	1	WD	WD	1	0	0	18.9			693	70	10	13
0	0	0	5	1	WD	WD	1	0	1	1.95			6992	139	75	12
0	0	64	5	1	WD	WD	1	3	1	1.85			1270	38	9	9_x000D_
0	1	3	1	3	WD	WD	1	0	1	2.11			6992	139	75	12
0	1	53	1	3	WD	WE	1	7	0	9.91			788	22	6	17_x000D_
0	1	0	1	2	WD	WD	1	0	1	2			6992	139	75	12
0	0	83	5	3	WD	WD	1	4	0	19.08			7470	149	82	6
0	1	78	5	1	WD	WD	1	7	1	14.76			336	20	2	14_x000D_
1	0	1	1	3	WD	WD	1	0	1	1.11	1.	A	6992	139	75	12
0	0	7	1	3	WD	WD	1	0	1	2.01			6992	139	75	12
0	1	83	5	1	WD	WD	1	4	0	9.01			7470	149	82	6
0	1	15	1	3	WD	WD	1	0	1	7.01			6992	139	75	12
0	1	14	1	2	WD	WD	1	0	0	2.25			6992	139	75	12
0	0	13	5	3	WD	WD	1	2	1	2.04			6992	139	75	12
0	0	0	5	1	WD	WD	1	0	0	2.01			6992	139	75	12
1	0	0	2	2	WD	WD	1	0	1	0.99	9.	D	6992	139	75	12
1	1	22	1	1	WD	WD	1	2	0	8.87	8.	C	788	22	6	17_x000D_
0	1	2	4	3	WD	WE	1	0	1	3.03			6992	139	75	12
1	1	1	1	2	WD	WD	1	0	1	1.87	2.	A	6992	139	75	12
0	0	81	2	3	WD	WD	2	5	0	7.79			943	20	3	18_x000D_
0	0	0	5	1	WD	WD	2	0	0	4.93			6992	139	75	12
0	0	46	1	2	WD	WE	2	4	0	3.86			2153	42	14	3_x000D_
1	1	79	5	1	WD	WD	2	6	1	1.84	8.	C	7470	149	82	6
0	0	9	4	3	WD	WE	2	0	0	3.26			6992	139	75	12
0	0	80	5	1	WD	WD	2	5	0	11.73			1270	38	9	9_x000D_
0	1	0	1	3	WD	WD	2	0	1	0.97			6992	139	75	12
0	0	55	1	2	WD	WD	2	3	0	20.87			1004	35	13	1_x000D_
0	1	82	5	1	WD	WD	2	6	0	6.85			7470	149	82	6
0	0	42	2	3	WD	WD	2	1	0	4.73			1694	46	18	11_x000D_
0	1	2	1	2	WD	WD	2	0	0	0.92			6992	139	75	12
0	1	88	5	1	WD	WE	2	4	1	4.06			7470	149	82	6
1	0	28	1	2	WD	WD	2	2	0	5.74	8.	C	788	22	6	17_x000D_
0	1	93	5	3	WD	WE	2	5	1	3.03			7470	149	82	6
0	0	47	1	3	WD	WD	2	2	0	6.89			7470	149	82	6
0	1	64	1	1	WD	WD	2	8	0	22.89			7470	149	82	6
0	0	0	5	1	WD	WD	2	0	0	6.84			6992	139	75	12
0	0	2	5	1	WD	WD	2	0	0	4.84			6992	139	75	12
1	0	14	1	3	WD	WE	2	0	0	3.82	8.	C	6992	139	75	12
0	0	83	5	1	WD	WE	2	7	0	2.5			7470	149	82	6
0	1	12	1	2	WD	WD	2	0	0	1.79			6992	139	75	12
0	1	9	1	3	WD	WE	2	0	0	3.76			6992	139	75	12
0	1	0	5	1	WD	WD	2	0	0	4.7			6992	139	75	12
1	1	66	5	1	WD	WD	2	5	0	1.5	8.	C	7470	149	82	6
0	0	42	5	1	WD	WD	2	2	0	0.74			7470	149	82	6
0	1	74	5	1	WD	WD	2	6	0	4.65			943	20	3	18_x000D_
0	1	38	5	3	WD	WD	3	4	0	13.58			2153	42	14	3_x000D_
0	0	29	5	3	WD	WD	3	2	0	8.12			1270	38	9	9_x000D_
0	1	68	5	1	WD	WE	1	3	1	2.1			2168	32	14	19
1	1	30	4	3	WD	WD	1	0	1	1.14	2.	A	2168	32	14	19
0	1	72	3	3	WD	WD	1	5	0	1.3			7470	149	82	6
0	1	81	5	1	WD	WD	1	4	1	1.27			7470	149	82	6
0	0	59	5	1	WD	WD	1	2	1	1.27			7470	149	82	6
0	0	65	5	1	WD	WD	1	6	1	1.18			788	22	6	17_x000D_
0	1	35	2	2	WD	WE	1	0	1	3.06			788	22	6	17_x000D_
0	0	61	5	1	WD	WE	1	3	0	2.09			2168	32	14	19
0	1	53	5	1	WD	WE	1	2	1	2.2			2168	32	14	19
0	0	52	1	3	WD	WD	1	2	1	1.26			7470	149	82	6
0	0	58	5	1	WD	WE	1	4	1	2.08			2168	32	14	19
0	0	51	1	2	WD	WE	1	4	1	2.1			2168	32	14	19
0	1	74	1	3	WD	WD	1	5	0	1.2			788	22	6	17_x000D_
1	0	42	2	3	WD	WD	1	3	0	0.54	8.	C	7470	149	82	6
0	0	32	5	1	WD	WD	1	1	1	5.2			7470	149	82	6
0	1	20	3	3	WD	WE	1	0	1	2.07			7470	149	82	6
1	1	57	2	2	WD	WD	1	2	1	0.19	8.	C	2168	32	14	19
1	1	66	5	3	WD	WD	1	3	1	0.43	12.	B	3640	35	32	4_x000D_
0	1	4	5	1	WD	WE	1	0	1	2.02			6992	139	75	12
1	0	76	5	1	WD	WD	1	4	1	0.99	8.	C	2153	42	14	3_x000D_
0	0	69	4	3	WD	WD	1	9	1	11.27			2153	42	14	3_x000D_
0	1	43	5	3	WD	WD	1	1	0	4.22			1729	36	20	7_x000D_
0	1	77	5	1	WD	WD	1	6	0	6.4			2153	42	14	3_x000D_
0	1	69	1	2	WD	WD	1	3	1	0.42			3640	35	32	4_x000D_
1	1	66	2	2	WD	WD	1	5	1	0.48	12.	B	3640	35	32	4_x000D_
0	1	78	5	1	WD	WD	1	4	1	0.42			3640	35	32	4_x000D_
0	0	65	5	1	WD	WD	1	5	0	5.22			7470	149	82	6
0	1	74	1	2	WD	WD	1	7	1	14			336	20	2	14_x000D_
0	1	56	5	1	WD	WD	1	2	1	5.09			2153	42	14	3_x000D_
0	0	45	5	1	WD	WD	1	1	0	0.13			2168	32	14	19
0	0	20	1	3	WD	WD	1	3	1	33.96			336	20	2	14_x000D_
0	0	49	2	2	WD	WE	1	1	0	2.2			1694	46	18	11_x000D_
0	0	62	3	3	WD	WD	1	3	1	1.14			3640	35	32	4_x000D_
0	0	59	5	1	WD	WD	1	2	1	85			693	70	10	13
0	1	41	2	3	WD	WD	1	1	1	0.4			2153	42	14	3_x000D_
0	1	83	1	2	WD	WD	1	7	1	14.16			336	20	2	14_x000D_
0	0	27	1	2	WD	WD	1	0	1	35.12			693	70	10	13
0	1	67	1	2	WD	WD	1	3	1	1.1			3640	35	32	4_x000D_
1	1	17	4	3	WD	WD	1	0	1	0.24	9.	D	6992	139	75	12
0	0	46	4	3	WD	WE	1	1	1	2.11			1439	20	15	5_x000D_
0	0	57	1	3	WD	WD	1	3	0	7.15			1004	35	13	1_x000D_
0	1	67	2	3	WD	WD	1	5	1	1.1			3640	35	32	4_x000D_
0	1	82	5	1	WD	WD	1	4	1	25.24			7470	149	82	6
0	1	78	5	1	WD	WD	1	4	1	0.39			3640	35	32	4_x000D_
0	0	5	4	3	WD	WE	1	0	1	2.06			625	6	8	2_x000D_
0	0	44	1	3	WD	WD	1	1	0	57.06			693	70	10	13
0	1	87	2	3	WD	WE	1	4	1	2.15			3640	35	32	4_x000D_
0	0	52	5	1	WD	WD	1	2	1	0.38			3640	35	32	4_x000D_
1	0	7	1	3	WD	WD	1	2	1	0.27	14.	A	6992	139	75	12
0	1	81	4	3	WD	WD	1	5	1	12.18			7470	149	82	6
0	0	43	1	3	WD	WD	1	1	1	5.99			1729	36	20	7_x000D_
0	0	64	2	2	WD	WD	1	4	1	14.13			336	20	2	14_x000D_
0	1	64	1	3	WD	WE	1	3	1	2.12			3640	35	32	4_x000D_
0	0	75	1	3	WD	WE	1	4	1	2.12			3640	35	32	4_x000D_
0	0	38	1	3	WD	WD	1	0	1	56.04			693	70	10	13
1	0	17	1	3	WD	WD	1	2	1	13.09	14.	A	6992	139	75	12
0	1	70	1	3	WD	WD	1	4	1	4.25			7470	149	82	6
0	1	43	2	3	WD	WD	1	1	1	3.94			1270	38	9	9_x000D_
0	1	58	4	3	WD	WD	1	2	1	11.2			7470	149	82	6
0	0	65	1	2	WD	WD	1	7	1	22.03			336	20	2	14_x000D_
1	1	60	1	3	WD	WE	1	3	1	2.12	9.	D	3640	35	32	4_x000D_
0	1	61	2	2	WD	WD	1	3	1	0.09			2168	32	14	19
0	0	54	1	3	WD	WD	1	3	1	13.24			7470	149	82	6
0	0	46	5	1	WD	WE	1	1	1	2.16			1694	46	18	11_x000D_
0	1	58	1	3	WD	WD	1	2	0	4.92			1270	38	9	9_x000D_
0	0	75	1	3	WD	WE	1	4	1	2.09			3640	35	32	4_x000D_
0	1	70	1	3	WD	WD	1	6	1	4.16			1439	20	15	5_x000D_
0	0	77	5	1	WD	WD	1	5	1	7.1			1004	35	13	1_x000D_
0	1	49	1	3	WD	WD	1	1	0	6.17			3640	35	32	4_x000D_
1	1	68	5	3	WD	WE	1	3	1	2.11	8.	C	3640	35	32	4_x000D_
0	0	45	3	3	WD	WD	1	1	1	5.97			1270	38	9	9_x000D_
1	0	58	5	3	WD	WE	1	2	0	2.12	8.	C	3640	35	32	4_x000D_
0	0	65	4	3	WD	WE	1	6	1	2.18			7470	149	82	6
0	0	67	5	1	WD	WD	1	4	0	8.17			7470	149	82	6
0	1	60	5	3	WD	WE	1	3	0	2.16			3640	35	32	4_x000D_
0	1	62	5	1	WD	WE	1	5	1	2.18			7470	149	82	6
0	1	84	4	3	WD	WD	1	6	0	4.17			7470	149	82	6
0	0	84	5	1	WD	WD	1	4	0	1.13			7470	149	82	6
0	0	78	5	1	WD	WD	1	6	1	8.06			7470	149	82	6
0	0	67	5	1	WD	WD	1	4	0	12.12			7470	149	82	6
0	1	87	5	1	WD	WD	1	4	0	6.1			1694	46	18	11_x000D_
1	0	50	3	3	WD	WD	1	2	1	0.04	8.	C	7470	149	82	6
0	0	48	2	2	WD	WD	1	2	0	13.98			943	20	3	18_x000D_
0	1	51	2	2	WD	WD	1	3	0	8.1			943	20	3	18_x000D_
0	1	0	2	3	WD	WD	1	0	1	18.13			6992	139	75	12
0	0	81	5	1	WD	WD	1	7	0	61.43			7470	149	82	6
0	1	78	1	2	WD	WD	1	7	1	13.84			336	20	2	14_x000D_
0	0	72	5	1	WD	WD	1	5	0	4.11			2153	42	14	3_x000D_
0	1	14	2	3	WD	WE	1	0	1	1.92			6992	139	75	12
0	1	51	2	3	WD	WD	1	2	1	14.25			61	61	11	16_x000D_
0	0	0	2	3	WD	WD	1	0	1	0.23			6992	139	75	12
0	1	7	1	3	WD	WE	1	0	1	3.12			1694	46	18	11_x000D_
0	1	80	5	1	WD	WD	1	5	0	20.87			7470	149	82	6
0	1	83	5	1	WD	WD	1	5	0	6.11			7470	149	82	6
0	1	90	5	1	WD	WD	1	4	0	4.06			2153	42	14	3_x000D_
0	0	2	1	3	WD	WD	1	0	1	1.32			6992	139	75	12
0	1	59	2	3	WD	WE	1	2	1	2.08			1694	46	18	11_x000D_
0	1	82	5	1	WD	WD	1	4	1	6.92			1694	46	18	11_x000D_
1	1	11	1	3	WD	WD	1	0	0	1.13	5. b.	C	6992	139	75	12
0	0	7	1	2	WD	WE	1	0	1	10.04			6992	139	75	12
0	1	88	5	1	WD	WD	1	4	0	5.04			2153	42	14	3_x000D_
0	0	51	5	1	WD	WD	1	2	0	3.87			2168	32	14	19
0	0	33	1	3	WD	WD	1	2	1	33.95			336	20	2	14_x000D_
1	0	84	5	1	WD	WD	1	8	0	20.86	9.	D	7470	149	82	6
0	1	91	5	1	WD	WD	1	6	0	8.01			943	20	3	18_x000D_
0	0	42	2	3	WD	WD	1	3	0	8.33			788	22	6	17_x000D_
0	0	31	5	1	WD	WE	1	0	0	2.88			1439	20	15	5_x000D_
0	0	77	2	3	WD	WD	1	7	0	7.97			943	20	3	18_x000D_
1	0	58	2	3	WD	WD	1	3	0	12.93	10.	C	1004	35	13	1_x000D_
0	1	93	5	1	WD	WD	1	4	0	5.79			1694	46	18	11_x000D_
0	0	80	2	2	WD	WD	2	7	0	24.94			7470	149	82	6
0	0	0	5	1	WD	WE	2	0	0	8.96			6992	139	75	12
0	0	67	1	3	WD	WD	2	4	0	24.97			7470	149	82	6
1	0	16	2	2	WD	WD	2	0	0	5.95	1.	A	6992	139	75	12
0	1	85	2	2	WD	WD	2	5	0	4.79			7470	149	82	6
0	0	12	1	1	WD	WD	2	0	0	0.82			6992	139	75	12
0	1	72	5	1	WD	WD	2	5	0	5.87			7470	149	82	6
0	1	64	5	1	WD	WD	2	3	0	3.83			1694	46	18	11_x000D_
0	1	2	1	1	WD	WD	2	0	0	10.75			6992	139	75	12
0	1	58	1	1	WD	WD	2	2	0	3.7			2153	42	14	3_x000D_
0	0	13	2	3	WD	WE	2	0	0	1.73			6992	139	75	12
0	0	21	5	1	WD	WD	2	1	0	4.59			685	30	11	10_x000D_
0	1	0	2	2	WD	WD	2	0	0	4.67			6992	139	75	12
0	1	91	5	1	WD	WE	3	7	0	8.39			943	20	3	18_x000D_
0	1	75	5	1	WD	WD	3	6	0	0.19			7470	149	82	6
0	1	17	1	3	WD	WD	1	0	0	4.32			6992	139	75	12
0	0	56	1	1	WD	WD	1	2	1	0.22			2168	32	14	19
0	1	74	1	3	WD	WD	1	5	1	3.24			7470	149	82	6
0	0	72	5	1	WD	WD	1	6	1	6.28			7470	149	82	6
0	0	15	5	1	WD	WD	1	0	0	3.31			6992	139	75	12
0	1	68	5	1	WD	WD	1	3	0	0.25			3640	35	32	4_x000D_
0	0	41	2	2	WD	WD	1	1	1	0.22			2168	32	14	19
1	0	82	5	1	WD	WD	1	4	0	0.24	8.	C	3640	35	32	4_x000D_
0	1	72	5	1	WD	WD	1	4	1	3.21			7470	149	82	6
1	1	2	1	3	WD	WD	1	0	1	0.27	8.	C	6992	139	75	12
0	1	75	2	1	WD	WD	1	4	0	0.24			3640	35	32	4_x000D_
0	1	68	5	1	WD	WD	1	3	1	3.22			7470	149	82	6
1	0	71	5	1	WD	WD	1	4	1	0.34	1.	A	625	6	8	2_x000D_
0	0	46	1	3	WD	WE	1	1	1	1.13			625	6	8	2_x000D_
0	1	74	5	1	WD	WD	1	4	0	0.24			3640	35	32	4_x000D_
1	1	9	1	2	WD	WD	1	2	1	0.29	8.	C	6992	139	75	12
0	1	76	2	2	WD	WD	1	4	0	0.24			3640	35	32	4_x000D_
0	0	62	2	2	WD	WD	1	3	0	0.24			3640	35	32	4_x000D_
0	0	64	5	1	WD	WD	1	3	0	0.23			3640	35	32	4_x000D_
1	1	55	4	3	WD	WD	1	2	1	0.23	8.	C	3640	35	32	4_x000D_
0	1	79	5	1	WD	WD	1	4	0	0.23			3640	35	32	4_x000D_
0	1	81	4	3	WD	WD	1	4	0	0.23			3640	35	32	4_x000D_
1	0	76	5	1	WD	WD	1	4	1	0.23	8.	C	3640	35	32	4_x000D_
0	1	54	5	1	WD	WD	1	2	0	0.23			3640	35	32	4_x000D_
0	0	68	3	3	WD	WD	1	3	0	0.23			3640	35	32	4_x000D_
0	1	38	1	3	WD	WD	1	1	1	3.2			7470	149	82	6
0	1	76	5	3	WD	WD	1	4	0	0.23			3640	35	32	4_x000D_
1	1	72	5	1	WD	WD	1	4	0	0.23	8.	C	3640	35	32	4_x000D_
0	1	79	5	1	WD	WD	1	4	0	0.21			3640	35	32	4_x000D_
1	0	4	2	3	WD	WD	1	0	1	0.44	8.	C	6992	139	75	12
1	1	85	5	1	WD	WD	1	4	0	0.2	8.	C	3640	35	32	4_x000D_
0	1	29	2	2	WD	WD	1	0	1	5.21			7470	149	82	6
0	1	83	5	1	WD	WE	1	4	1	1.25			3640	35	32	4_x000D_
0	1	83	1	3	WD	WE	1	4	1	1.18			3640	35	32	4_x000D_
0	1	65	2	2	WD	WE	1	3	1	1.17			3640	35	32	4_x000D_
1	1	4	1	3	WD	WD	1	2	1	0.31	14.	A	6992	139	75	12
0	0	29	1	2	WD	WD	1	0	0	3.11			7470	149	82	6
0	0	67	5	1	WD	WD	1	4	1	6.09			1729	36	20	7_x000D_
0	1	76	5	1	WD	WD	1	4	1	0.35			3640	35	32	4_x000D_
0	1	81	5	1	WD	WE	1	4	1	1.16			3640	35	32	4_x000D_
1	1	32	3	3	WD	WD	1	0	1	0.26	8.	C	6992	139	75	12
0	1	28	1	2	WD	WE	1	0	1	1.21			2153	42	14	3_x000D_
0	0	39	4	3	WD	WE	1	0	0	1.17			3640	35	32	4_x000D_
0	1	53	1	3	WD	WD	1	2	0	6.97			1270	38	9	9_x000D_
0	1	68	1	1	WD	WD	1	3	1	0.35			3640	35	32	4_x000D_
0	0	78	5	3	WD	WD	1	4	0	0.18			3640	35	32	4_x000D_
0	1	70	5	1	WD	WD	1	4	1	3.17			3640	35	32	4_x000D_
0	0	49	1	3	WD	WE	1	1	0	35.53			7470	149	82	6
0	0	23	5	1	WD	WD	1	0	1	82.99			693	70	10	13
1	0	56	3	3	WD	WD	1	2	1	0.12	8.	C	1439	20	15	5_x000D_
1	0	38	1	3	WD	WD	1	0	1	0.03	8.	C	1439	20	15	5_x000D_
1	0	40	1	3	WD	WD	1	1	1	0.16	8.	C	1439	20	15	5_x000D_
0	0	77	5	1	WD	WD	1	4	0	7.17			7470	149	82	6
0	0	0	5	1	WD	WD	1	0	1	3.2			6992	139	75	12
0	1	86	5	1	WD	WD	1	4	1	5.03			7470	149	82	6
0	0	65	4	3	WD	WD	1	3	0	5.06			7470	149	82	6
0	0	55	2	2	WD	WD	1	2	0	4.15			7470	149	82	6
0	1	46	5	1	WD	WD	1	1	1	4.93			1439	20	15	5_x000D_
0	0	4	5	1	WD	WD	1	0	1	3.18			6992	139	75	12
0	0	30	5	1	WD	WD	1	2	1	68.14			336	20	2	14_x000D_
0	1	1	1	2	WD	WE	1	0	1	2.23			6992	139	75	12
0	0	55	5	1	WD	WD	1	3	0	4.13			7470	149	82	6
0	0	0	1	3	WD	WD	1	0	1	3.12			6992	139	75	12
0	0	64	5	1	WD	WD	1	4	0	17.1			7470	149	82	6
0	1	42	5	1	WD	WD	1	1	0	3.06			3640	35	32	4_x000D_
0	1	85	5	1	WD	WE	1	4	0	7.87			7470	149	82	6
0	0	55	1	3	WD	WD	1	2	0	12.08			1694	46	18	11_x000D_
0	0	4	2	3	WD	WD	1	0	1	2.99			6992	139	75	12
0	0	1	2	2	WD	WD	1	0	0	11.05			6992	139	75	12
0	0	76	2	3	WD	WD	1	5	0	24.96			1004	35	13	1_x000D_
1	0	6	1	3	WD	WD	1	0	0	4.06	9.	D	6992	139	75	12
0	0	33	1	3	WD	WD	1	0	0	2.79			1439	20	15	5_x000D_
1	0	5	1	3	WD	WE	2	0	1	0.83	8.	C	6992	139	75	12
0	1	57	5	1	WD	WD	2	2	0	4.99			685	30	11	10_x000D_
0	0	60	5	3	WD	WD	2	5	0	12.99			1694	46	18	11_x000D_
0	1	31	5	1	WD	WD	2	0	1	82.71			693	70	10	13
0	0	91	5	1	WD	WD	2	4	0	2.87			2153	42	14	3_x000D_
1	0	81	5	1	WD	WD	2	5	0	4.97	10.	C	7470	149	82	6
0	0	7	1	3	WD	WD	2	0	0	3.89			6992	139	75	12
1	0	42	2	3	WD	WD	2	3	0	5.12	8.	C	7470	149	82	6
0	1	62	5	1	WD	WD	2	3	0	6.82			1694	46	18	11_x000D_
0	0	93	5	1	WD	WD	2	4	0	4.8			2153	42	14	3_x000D_
0	1	55	5	1	WD	WD	2	2	0	2.87			7470	149	82	6
0	0	0	1	2	WD	WE	2	0	0	0.67			6992	139	75	12
0	1	13	1	3	WD	WD	2	0	0	3.96			6992	139	75	12
0	0	78	1	3	WD	WD	2	5	0	3.81			2153	42	14	3_x000D_
0	1	63	5	1	WD	WD	2	6	0	3.63			943	20	3	18_x000D_
1	1	72	5	1	WD	WD	2	6	0	10.92	4. c.	C	7470	149	82	6
0	1	13	5	1	WD	WD	2	0	0	6.84			6992	139	75	12
0	1	92	5	1	WD	WE	2	7	0	0.42			7470	149	82	6
0	0	49	2	2	WD	WD	2	2	0	4.82			7470	149	82	6
0	1	86	5	1	WD	WD	2	8	0	17.62			943	20	3	18_x000D_
0	1	4	1	1	WD	WD	2	2	0	13.77			6992	139	75	12
0	1	77	2	2	WD	WD	2	5	0	6.77			7470	149	82	6
0	1	88	5	1	WD	WD	3	12	0	5.4			943	20	3	18_x000D_
1	0	88	1	2	WE	WD	3	5	0	6.54	8.	C	7470	149	82	6
0	1	92	5	1	WE	WD	1	4	0	3.02			1270	38	9	9_x000D_
0	1	69	1	2	WE	WD	1	3	0	2.2			1694	46	18	11_x000D_
0	0	77	1	3	WE	WD	1	5	1	2.24			7470	149	82	6
0	0	17	2	2	WE	WD	1	0	1	3.13			6992	139	75	12
0	0	14	3	3	WE	WD	1	0	1	4.2			6992	139	75	12
0	1	22	1	3	WE	WD	1	0	0	1.96			2153	42	14	3_x000D_
0	1	6	5	1	WE	WD	1	0	0	3.1			6992	139	75	12
0	1	73	1	2	WE	WE	1	4	0	8.13			7470	149	82	6
0	1	10	1	3	WE	WD	1	0	0	18			6992	139	75	12
0	0	42	5	1	WE	WD	1	1	0	3.05			1694	46	18	11_x000D_
0	1	85	5	1	WE	WD	1	6	0	4.99			7470	149	82	6
0	1	80	5	1	WE	WD	1	5	0	19.04			2153	42	14	3_x000D_
1	0	33	5	1	WE	WD	2	2	0	8.85	10.	C	1439	20	15	5_x000D_
0	1	95	1	1	WE	WD	2	5	0	5.32			7470	149	82	6
0	0	69	1	1	WE	WD	2	5	0	9.79			943	20	3	18_x000D_
0	1	5	1	3	WE	WD	2	0	0	8.94			6992	139	75	12
0	0	60	1	3	WE	WD	2	4	0	17.87			1004	35	13	1_x000D_
0	0	22	2	3	WE	WD	2	0	0	1.92			2153	42	14	3_x000D_
0	1	44	1	2	WE	WD	2	3	0	12.85			7470	149	82	6
0	0	81	2	3	WE	WD	2	6	0	26.77			1004	35	13	1_x000D_
1	1	9	1	2	WE	WD	2	2	1	10.85	8.	C	6992	139	75	12
0	1	61	5	1	WE	WD	2	8	0	3.83			943	20	3	18_x000D_
0	0	50	1	2	WE	WD	2	2	0	2.74			7470	149	82	6
0	0	84	5	1	WE	WD	2	6	0	3.76			685	30	11	10_x000D_
0	0	1	1	3	WE	WD	2	0	0	3.76			6992	139	75	12
0	1	88	5	1	WE	WD	2	4	0	3.7			2153	42	14	3_x000D_
0	0	5	1	3	WE	WD	2	0	0	1.6			6992	139	75	12
0	0	61	5	1	WE	WD	3	4	0	4.53			7470	149	82	6
0	0	54	1	2	WE	WD	3	5	0	5.01			943	20	3	18_x000D_
0	0	47	5	1	WE	WD	3	1	0	3.25			1694	46	18	11_x000D_
0	1	64	5	1	WE	WD	3	3	0	5.13			1270	38	9	9_x000D_
0	1	54	4	3	WE	WD	1	4	0	9.28			7470	149	82	6
0	0	53	2	3	WE	WD	1	4	0	9.26			7470	149	82	6
0	0	66	1	3	WE	WD	1	5	1	12.15			2168	32	14	19
0	1	50	1	2	WE	WD	1	2	1	2.17			1694	46	18	11_x000D_
0	1	60	5	1	WE	WD	1	3	1	4.25			1694	46	18	11_x000D_
0	0	64	5	1	WE	WD	1	3	1	2.16			1694	46	18	11_x000D_
0	1	60	1	2	WE	WE	1	3	1	6			1694	46	18	11_x000D_
0	1	47	2	2	WE	WD	1	1	1	2.04			1694	46	18	11_x000D_
0	1	63	5	3	WE	WD	1	3	0	4.24			2153	42	14	3_x000D_
0	0	29	1	3	WE	WD	1	0	1	2.11			1694	46	18	11_x000D_
0	0	60	1	3	WE	WD	1	6	0	3.22			7470	149	82	6
0	1	73	3	3	WE	WD	1	4	1	4.03			1270	38	9	9_x000D_
0	0	55	6	3	WE	WD	1	2	1	2.99			1270	38	9	9_x000D_
0	1	49	1	1	WE	WD	1	1	1	3			1270	38	9	9_x000D_
0	0	7	4	3	WE	WD	1	0	1	4.96			1270	38	9	9_x000D_
1	0	72	5	3	WE	WD	1	5	0	1.21	2.	A	7470	149	82	6
0	0	56	1	3	WE	WD	1	3	0	5.21			7470	149	82	6
0	0	35	2	2	WE	WD	1	0	1	11.95			1270	38	9	9_x000D_
0	1	60	1	3	WE	WD	1	3	0	5.05			2153	42	14	3_x000D_
0	1	86	5	1	WE	WD	1	5	0	8.15			7470	149	82	6
0	0	78	5	3	WE	WD	1	6	1	5.01			2153	42	14	3_x000D_
0	1	88	3	3	WE	WD	1	6	1	10.24			7470	149	82	6
0	1	0	5	1	WE	WD	1	0	0	2.23			6992	139	75	12
0	1	55	2	3	WE	WD	1	2	1	9.95			2153	42	14	3_x000D_
0	1	62	5	1	WE	WD	1	4	1	2.95			1270	38	9	9_x000D_
0	0	50	5	1	WE	WD	1	2	1	17.06			7470	149	82	6
0	0	77	5	1	WE	WD	1	4	0	0.95			2153	42	14	3_x000D_
0	1	47	2	3	WE	WD	1	1	1	4.13			1729	36	20	7_x000D_
0	0	28	3	3	WE	WD	1	0	1	1.96			3640	35	32	4_x000D_
0	0	72	5	3	WE	WD	1	4	1	1.29			3640	35	32	4_x000D_
0	1	61	3	3	WE	WD	1	3	1	8.11			1729	36	20	7_x000D_
0	1	64	4	3	WE	WD	1	3	1	3.05			3640	35	32	4_x000D_
0	1	77	1	1	WE	WD	1	4	1	3.02			3640	35	32	4_x000D_
0	1	16	3	3	WE	WD	1	0	1	2.14			6992	139	75	12
0	1	66	5	1	WE	WD	1	3	0	2.06			1439	20	15	5_x000D_
0	0	62	5	1	WE	WD	1	3	0	1.94			3640	35	32	4_x000D_
0	1	59	1	3	WE	WD	1	2	0	3.22			3640	35	32	4_x000D_
0	0	65	1	2	WE	WD	1	5	1	4.88			1270	38	9	9_x000D_
0	1	49	2	3	WE	WD	1	1	1	2.07			1729	36	20	7_x000D_
0	0	7	1	2	WE	WD	1	0	1	2.17			6992	139	75	12
0	1	77	1	3	WE	WD	1	6	0	11.95			7470	149	82	6
0	1	2	5	1	WE	WD	1	0	0	4.05			6992	139	75	12
0	1	34	5	1	WE	WE	1	0	1	7.04			1729	36	20	7_x000D_
0	0	65	5	1	WE	WD	1	4	0	4.3			788	22	6	17_x000D_
0	0	9	5	1	WE	WD	1	0	0	2.08			6992	139	75	12
1	1	31	1	3	WE	WD	1	2	0	4.95	8.	C	788	22	6	17_x000D_
0	1	83	1	3	WE	WD	1	6	0	25.99			943	20	3	18_x000D_
0	0	64	5	3	WE	WD	1	3	1	4.03			1729	36	20	7_x000D_
0	0	73	5	3	WE	WE	1	6	1	19.82			1729	36	20	7_x000D_
0	0	66	2	3	WE	WD	1	3	1	3.81			1729	36	20	7_x000D_
1	1	68	5	1	WE	WD	1	3	1	1.97	4. a.	C	7470	149	82	6
0	1	71	3	3	WE	WD	2	4	1	3.96			1729	36	20	7_x000D_
0	0	42	5	3	WE	WD	2	1	0	11.87			685	30	11	10_x000D_
0	0	37	1	3	WE	WD	2	0	1	1.78			1729	36	20	7_x000D_
0	1	75	5	1	WE	WD	2	6	0	7.89			7470	149	82	6
0	0	24	5	1	WE	WD	2	0	0	2.69			1694	46	18	11_x000D_
0	0	0	2	3	WE	WD	2	0	1	1.75			6992	139	75	12
0	1	80	1	3	WE	WD	2	4	0	11.91			1694	46	18	11_x000D_
0	1	24	5	1	WE	WD	2	2	0	1.83			788	22	6	17_x000D_
0	0	68	1	2	WE	WD	2	6	1	3.7			1729	36	20	7_x000D_
1	0	33	5	3	WE	WD	2	2	0	4.77	10.	C	788	22	6	17_x000D_
1	0	55	1	3	WE	WD	2	4	1	1.7	8.	C	788	22	6	17_x000D_
0	0	65	3	3	WE	WD	2	5	0	2.68			788	22	6	17_x000D_
0	1	60	4	3	WE	WD	2	3	0	2.73			685	30	11	10_x000D_
0	0	79	1	2	WE	WD	2	5	0	7.67			2153	42	14	3_x000D_
0	1	73	2	2	WE	WD	2	5	0	7.86			7470	149	82	6
0	0	64	5	1	WE	WD	2	5	0	2.73			7470	149	82	6
0	1	3	1	2	WE	WD	2	0	0	1.64			6992	139	75	12
0	0	3	5	1	WE	WD	2	0	0	2.74			6992	139	75	12
0	0	2	2	2	WE	WD	2	0	0	1.78			6992	139	75	12
0	1	76	5	1	WE	WD	2	6	0	1.72			7470	149	82	6
0	1	63	5	1	WE	WD	2	4	0	11.71			7470	149	82	6
0	1	14	2	2	WE	WD	2	0	0	2.7			6992	139	75	12
0	1	61	5	1	WE	WD	2	6	0	3.52			685	30	11	10_x000D_
0	0	65	5	1	WD	WD	3	8	0	7.44			7470	149	82	6
0	0	71	5	1	WD	WD	3	6	0	4.46			7470	149	82	6
0	0	65	1	2	WD	WD	3	3	0	1.5			2153	42	14	3_x000D_
0	1	15	5	3	WD	WD	3	0	0	1.32			6992	139	75	12
0	1	55	5	1	WD	WD	1	2	1	4.06			2153	42	14	3_x000D_
0	0	23	5	1	WD	WD	1	0	1	1.11			2168	32	14	19
0	1	64	4	3	WD	WD	1	3	1	4.09			2153	42	14	3_x000D_
0	0	3	1	2	WD	WD	1	0	0	3.2			6992	139	75	12
0	1	52	1	2	WD	WD	1	2	1	4.08			2153	42	14	3_x000D_
0	1	54	1	2	WD	WD	1	2	1	4.06			2153	42	14	3_x000D_
0	0	77	5	1	WD	WD	1	4	1	0.21			2168	32	14	19
0	0	65	1	3	WD	WD	1	3	1	0.24			2168	32	14	19
1	1	82	1	3	WD	WD	1	4	1	2.28	8.	C	2168	32	14	19
0	0	56	5	3	WD	WD	1	2	0	4.28			7470	149	82	6
0	0	63	5	1	WD	WD	1	3	1	3.2			2168	32	14	19
0	1	1	1	3	WD	WD	1	0	1	4.22			1694	46	18	11_x000D_
0	0	63	4	3	WD	WD	1	3	1	2.25			2168	32	14	19
0	0	65	1	2	WD	WD	1	5	1	2.06			2168	32	14	19
0	1	6	1	3	WD	WD	1	0	1	2.17			1694	46	18	11_x000D_
0	1	61	3	3	WD	WD	1	3	1	0.16			625	6	8	2_x000D_
0	1	16	5	1	WD	WD	1	0	1	2.17			1694	46	18	11_x000D_
0	0	68	1	3	WD	WD	1	5	1	3.19			2168	32	14	19
0	0	1	5	1	WD	WD	1	0	1	3.31			6992	139	75	12
0	0	77	5	1	WD	WD	1	4	1	7.05			1694	46	18	11_x000D_
0	1	55	2	2	WD	WD	1	2	1	1.07			625	6	8	2_x000D_
0	1	25	3	3	WD	WD	1	0	1	2.29			7470	149	82	6
0	1	78	5	1	WD	WD	1	7	0	3.16			685	30	11	10_x000D_
0	0	45	6	3	WD	WD	1	1	1	0.11			1439	20	15	5_x000D_
0	0	72	4	3	WD	WD	1	4	1	1.18			2168	32	14	19
0	0	60	1	3	WD	WD	1	5	0	16.23			788	22	6	17_x000D_
0	0	56	2	3	WD	WD	1	4	1	7.05			2168	32	14	19
0	1	8	5	1	WD	WD	1	0	1	3.28			6992	139	75	12
0	1	60	1	2	WD	WD	1	5	1	3.24			7470	149	82	6
0	1	62	5	1	WD	WD	1	3	1	2.03			1439	20	15	5_x000D_
0	0	76	5	1	WD	WD	1	4	0	2.21			3640	35	32	4_x000D_
0	1	63	1	3	WD	WD	1	3	1	3.19			1439	20	15	5_x000D_
0	0	76	1	3	WD	WD	1	4	1	4.12			625	6	8	2_x000D_
0	0	79	2	3	WD	WD	1	4	0	1.2			3640	35	32	4_x000D_
0	0	65	5	1	WD	WD	1	3	1	14.19			1694	46	18	11_x000D_
0	0	77	5	1	WD	WD	1	4	1	2.08			1729	36	20	7_x000D_
0	1	49	1	3	WD	WD	1	1	1	8.02			1270	38	9	9_x000D_
0	1	68	5	1	WD	WD	1	3	1	3.29			3640	35	32	4_x000D_
0	0	69	5	1	WD	WD	1	3	1	1.2			3640	35	32	4_x000D_
0	0	39	1	3	WD	WD	1	0	1	2.17			2153	42	14	3_x000D_
0	0	59	4	1	WD	WD	1	3	1	4.18			7470	149	82	6
0	0	1	1	3	WD	WD	1	0	1	3.26			6992	139	75	12
0	0	33	1	2	WD	WD	1	0	1	1.99			1439	20	15	5_x000D_
0	0	38	5	1	WD	WD	1	0	1	2.06			1439	20	15	5_x000D_
1	1	17	1	3	WD	WD	1	2	1	3.18	14.	A	6992	139	75	12
0	0	55	2	3	WD	WD	1	2	1	7.05			1439	20	15	5_x000D_
0	1	76	5	3	WD	WD	1	4	1	1.25			3640	35	32	4_x000D_
1	0	80	1	3	WD	WD	1	4	1	1.17	8.	C	2168	32	14	19
0	0	14	2	3	WD	WD	1	0	1	3.26			6992	139	75	12
0	0	63	1	3	WD	WD	1	4	1	18.14			2153	42	14	3_x000D_
0	1	78	2	3	WD	WD	1	7	1	2.19			2153	42	14	3_x000D_
0	0	62	2	3	WD	WD	1	3	1	1.11			2153	42	14	3_x000D_
0	1	74	5	1	WD	WD	1	4	1	0.35			3640	35	32	4_x000D_
0	1	33	5	1	WD	WD	1	0	1	3.03			2153	42	14	3_x000D_
0	1	39	5	3	WD	WD	1	0	1	2.17			1729	36	20	7_x000D_
0	0	28	2	3	WD	WD	1	0	1	14.12			693	70	10	13
0	1	70	4	3	WD	WD	1	4	1	2.2			1729	36	20	7_x000D_
0	1	6	1	3	WD	WD	1	0	1	4.24			6992	139	75	12
0	0	22	1	3	WD	WD	1	0	1	3.2			7470	149	82	6
0	0	65	2	2	WD	WD	1	4	1	17.96			230	12	2	15_x000D_
0	1	68	1	3	WD	WD	1	4	1	10.12			685	30	11	10_x000D_
0	1	65	1	3	WD	WD	1	3	1	2.16			3640	35	32	4_x000D_
0	0	8	2	2	WD	WD	1	0	1	4.28			6992	139	75	12
0	1	69	1	3	WD	WD	1	3	1	1.15			1729	36	20	7_x000D_
0	0	40	1	3	WD	WE	1	1	1	5.11			1729	36	20	7_x000D_
0	1	66	2	3	WD	WD	1	3	1	3.23			3640	35	32	4_x000D_
0	0	65	5	1	WD	WD	1	4	1	85.96			693	70	10	13
0	1	55	5	1	WD	WD	1	2	0	3.19			7470	149	82	6
0	1	4	5	1	WD	WD	1	0	1	3.23			6992	139	75	12
0	0	64	2	3	WD	WD	1	4	0	4.15			7470	149	82	6
0	0	19	5	1	WD	WD	1	0	1	2.06			1439	20	15	5_x000D_
0	1	28	1	3	WD	WD	1	0	1	4.19			1729	36	20	7_x000D_
0	1	53	4	3	WD	WD	1	2	1	6.97			1270	38	9	9_x000D_
0	0	25	5	3	WD	WD	1	0	0	2.14			2153	42	14	3_x000D_
0	1	10	4	3	WD	WD	1	0	1	8.16			6992	139	75	12
0	1	65	2	3	WD	WD	1	3	1	2.13			1439	20	15	5_x000D_
0	0	56	2	3	WD	WD	1	6	0	8.05			788	22	6	17_x000D_
1	0	57	1	3	WD	WD	1	2	1	2.18	8.	C	1004	35	13	1_x000D_
0	0	68	1	3	WD	WD	1	4	1	9.13			1004	35	13	1_x000D_
0	0	77	4	3	WD	WD	1	5	1	3.13			1004	35	13	1_x000D_
0	1	11	4	3	WD	WD	1	0	1	2.22			6992	139	75	12
0	0	5	5	1	WD	WD	1	0	1	3.17			1729	36	20	7_x000D_
0	0	74	5	1	WD	WD	1	5	1	3.13			1004	35	13	1_x000D_
0	1	57	4	3	WD	WD	1	2	1	2.94			1729	36	20	7_x000D_
0	0	72	5	1	WD	WD	1	5	1	4.07			7470	149	82	6
0	0	67	1	2	WD	WD	1	3	1	3.01			3640	35	32	4_x000D_
0	0	58	1	3	WD	WD	1	2	1	2.11			1729	36	20	7_x000D_
0	0	52	1	1	WD	WD	1	2	1	1.17			7470	149	82	6
1	1	2	5	1	WD	WD	1	0	1	0.21	14.	A	6992	139	75	12
1	1	65	5	1	WD	WD	1	3	1	10.11	8.	C	788	22	6	17_x000D_
0	0	81	5	1	WD	WD	1	5	0	7.16			7470	149	82	6
0	1	95	1	3	WD	WD	1	4	0	2.09			3640	35	32	4_x000D_
1	0	17	1	3	WD	WD	1	2	0	3.16	8.	C	6992	139	75	12
0	0	59	1	3	WD	WD	1	2	1	15.2			7470	149	82	6
1	0	61	1	3	WD	WD	1	4	0	3.12	8.	C	1004	35	13	1_x000D_
0	0	77	2	3	WD	WD	1	6	0	14.2			7470	149	82	6
0	1	15	1	3	WD	WD	1	0	1	0.2			6992	139	75	12
0	0	67	1	3	WD	WD	1	3	1	2.11			3640	35	32	4_x000D_
0	1	63	3	3	WD	WD	1	3	1	2.28			3640	35	32	4_x000D_
0	1	61	2	3	WD	WD	1	3	0	2.12			3640	35	32	4_x000D_
0	1	77	1	2	WD	WD	1	7	0	2.11			2153	42	14	3_x000D_
0	1	0	2	3	WD	WD	1	0	1	3.19			6992	139	75	12
1	1	36	2	3	WD	WD	1	0	1	3.11	4. a.	C	2153	42	14	3_x000D_
0	0	0	1	3	WD	WD	1	0	1	2.08			6992	139	75	12
0	0	63	5	1	WD	WD	1	4	1	16.1			1004	35	13	1_x000D_
1	0	60	1	3	WD	WE	1	5	1	11.94	2.	A	7470	149	82	6
1	1	88	5	1	WD	WD	1	7	0	10.18	3.	C	7470	149	82	6
0	1	57	4	3	WD	WD	1	3	1	9.1			1004	35	13	1_x000D_
0	0	64	1	3	WD	WD	1	3	1	1.96			1729	36	20	7_x000D_
0	0	63	1	3	WD	WE	1	5	0	19.1			1004	35	13	1_x000D_
0	1	2	1	3	WD	WD	1	0	0	1.19			6992	139	75	12
0	0	49	1	3	WD	WD	1	5	1	81.18			7470	149	82	6
0	0	77	1	2	WD	WD	1	5	0	9.97			1004	35	13	1_x000D_
0	1	74	4	3	WD	WD	1	4	1	1.94			1729	36	20	7_x000D_
0	1	61	1	3	WD	WD	1	3	1	2.13			1729	36	20	7_x000D_
0	1	6	2	3	WD	WD	1	0	1	3.02			625	6	8	2_x000D_
0	1	0	3	3	WD	WD	1	0	1	23.21			6992	139	75	12
0	1	52	1	3	WD	WD	1	2	1	3.9			1270	38	9	9_x000D_
0	0	66	2	3	WD	WD	1	5	1	37.05			336	20	2	14_x000D_
0	1	81	5	1	WD	WD	1	4	1	4.17			7470	149	82	6
0	0	1	4	3	WD	WD	1	0	1	1.39			6992	139	75	12
0	1	69	1	3	WD	WD	1	7	1	22.15			788	22	6	17_x000D_
0	0	21	1	3	WD	WD	1	0	1	2.1			7470	149	82	6
0	0	67	5	1	WD	WD	1	4	0	16.12			7470	149	82	6
1	1	9	5	1	WD	WD	1	0	1	1.15	5. b.	C	6992	139	75	12
0	1	16	2	3	WD	WD	1	0	1	4.11			6992	139	75	12
0	1	37	1	3	WD	WD	1	0	0	2.93			685	30	11	10_x000D_
1	0	14	5	1	WD	WD	1	0	0	3.26	1.	A	6992	139	75	12
0	0	4	4	3	WD	WD	1	0	0	2.13			6992	139	75	12
0	1	2	5	1	WD	WD	1	0	0	9.08			6992	139	75	12
0	1	34	5	3	WD	WD	1	0	0	2.08			685	30	11	10_x000D_
0	1	3	1	3	WD	WE	1	0	1	5.02			6992	139	75	12
0	0	17	1	3	WD	WD	1	0	1	2.09			6992	139	75	12
0	1	85	5	1	WD	WD	1	5	0	8.11			7470	149	82	6
0	0	6	2	3	WD	WD	1	0	1	2.1			6992	139	75	12
0	0	1	5	1	WD	WD	1	0	1	1.1			6992	139	75	12
0	0	71	5	1	WD	WE	1	6	0	32.83			7470	149	82	6
0	0	71	5	1	WD	WD	1	4	0	2			1729	36	20	7_x000D_
0	0	69	1	3	WD	WE	1	3	1	5.79			88	10	3	8
0	1	63	1	2	WD	WD	1	4	1	0.08			3640	35	32	4_x000D_
0	1	60	5	1	WD	WD	1	3	0	2.86			685	30	11	10_x000D_
0	0	1	5	1	WD	WD	1	0	0	3.04			6992	139	75	12
0	0	42	4	3	WD	WD	1	1	1	3.01			7470	149	82	6
0	0	69	5	1	WD	WD	1	3	0	10.01			1694	46	18	11_x000D_
0	0	2	2	3	WD	WD	1	0	1	4.05			6992	139	75	12
0	0	81	1	3	WD	WD	1	5	0	7.97			1004	35	13	1_x000D_
0	0	12	4	3	WD	WD	1	0	1	2.03			6992	139	75	12
0	0	12	2	2	WD	WD	1	0	1	2.05			6992	139	75	12
0	0	12	1	3	WD	WD	1	0	1	2.87			6992	139	75	12
0	1	81	5	1	WD	WD	1	6	0	3.99			7470	149	82	6
1	1	1	5	1	WD	WD	1	2	1	3.02	9.	D	6992	139	75	12
0	0	4	1	3	WD	WD	1	0	1	3.02			6992	139	75	12
0	1	64	5	1	WD	WD	1	3	0	1.92			7470	149	82	6
0	1	10	5	1	WD	WD	1	0	1	2			6992	139	75	12
0	0	14	2	2	WD	WD	2	0	0	1.99			6992	139	75	12
0	1	78	5	1	WD	WD	2	4	0	6.97			7470	149	82	6
0	0	57	2	3	WD	WD	2	2	0	6.88			1004	35	13	1_x000D_
0	0	6	5	1	WD	WD	2	0	1	3.93			6992	139	75	12
1	0	14	5	1	WD	WD	2	2	1	1.82	8.	C	6992	139	75	12
1	1	68	1	2	WD	WD	2	3	0	1.92	5. a.	C	7470	149	82	6
0	0	79	4	3	WD	WD	2	5	0	10.76			7470	149	82	6
0	0	58	5	1	WD	WD	2	2	0	0.31			2153	42	14	3_x000D_
1	1	3	4	3	WD	WD	2	2	1	3.89	8.	C	6992	139	75	12
0	0	79	2	2	WD	WD	2	6	0	2.72			1694	46	18	11_x000D_
0	0	43	5	1	WD	WD	2	2	0	2.82			7470	149	82	6
0	0	57	1	1	WD	WD	2	2	0	24.77			1694	46	18	11_x000D_
0	0	75	5	1	WD	WD	2	4	0	1.85			7470	149	82	6
0	0	61	2	3	WD	WD	2	4	0	16.85			7470	149	82	6
0	0	62	5	1	WD	WD	2	3	0	2.85			7470	149	82	6
0	1	89	5	1	WD	WD	2	6	0	7.76			7470	149	82	6
0	0	83	1	3	WD	WD	2	4	0	2.13			2153	42	14	3_x000D_
0	0	1	5	1	WD	WD	2	0	0	3.82			6992	139	75	12
0	0	59	2	2	WD	WD	2	3	0	2.17			7470	149	82	6
0	0	76	5	1	WD	WD	2	6	0	7.54			943	20	3	18_x000D_
0	0	23	5	1	WD	WD	2	0	0	1.66			685	30	11	10_x000D_
0	1	0	5	1	WD	WD	2	0	0	2.74			6992	139	75	12
0	1	68	5	1	WD	WD	3	5	0	2.53			685	30	11	10_x000D_
0	0	76	2	2	WD	WD	2	5	0	8.59			1004	35	13	1_x000D_
0	0	0	5	1	WD	WD	3	0	0	6.62			6992	139	75	12
0	0	14	5	1	WD	WD	3	0	0	2.6			6992	139	75	12
0	0	64	5	1	WD	WD	3	5	0	6.55			7470	149	82	6
0	1	63	5	1	WD	WD	3	3	0	2.36			1729	36	20	7_x000D_
0	1	50	2	3	WD	WD	1	2	1	2.32			7470	149	82	6
0	1	58	2	2	WD	WD	1	2	0	1.22			7470	149	82	6
0	1	61	5	1	WD	WD	1	4	1	3.09			2153	42	14	3_x000D_
0	1	24	5	1	WD	WD	1	0	1	3.07			2153	42	14	3_x000D_
0	0	64	5	1	WD	WD	1	3	1	1.27			7470	149	82	6
0	0	64	1	3	WD	WD	1	11	1	7.22			2153	42	14	3_x000D_
0	0	28	5	1	WD	WD	1	0	1	2.08			2168	32	14	19
0	1	0	2	2	WD	WD	1	0	0	3.23			6992	139	75	12
0	1	83	5	1	WD	WD	1	4	1	2.25			7470	149	82	6
0	0	74	5	1	WD	WD	1	5	0	3.21			1004	35	13	1_x000D_
0	1	61	4	3	WD	WD	1	3	1	2.25			7470	149	82	6
1	1	4	2	3	WD	WD	1	2	1	0.25	8.	C	6992	139	75	12
0	1	15	3	3	WD	WD	1	0	0	2.33			7470	149	82	6
0	1	47	5	1	WD	WD	1	1	1	3.04			2153	42	14	3_x000D_
1	1	18	1	3	WD	WD	1	2	1	0.38	8.	C	6992	139	75	12
0	0	44	5	1	WD	WD	1	1	0	2.24			1729	36	20	7_x000D_
0	0	57	1	1	WD	WD	1	2	1	2.08			2168	32	14	19
0	1	86	2	2	WD	WD	1	6	1	3.14			788	22	6	17_x000D_
0	1	0	1	3	WD	WD	1	0	0	3.24			6992	139	75	12
0	0	72	5	1	WD	WD	1	6	1	2.09			2168	32	14	19
0	1	61	1	3	WD	WD	1	3	1	2.15			1439	20	15	5_x000D_
0	1	84	5	1	WD	WD	1	6	1	3.19			7470	149	82	6
0	1	37	1	2	WD	WD	1	0	1	1.1			788	22	6	17_x000D_
0	1	57	5	1	WD	WD	1	2	1	0.46			3640	35	32	4_x000D_
0	0	0	3	3	WD	WD	1	0	0	3.26			6992	139	75	12
0	1	72	5	1	WD	WD	1	4	1	0.38			3640	35	32	4_x000D_
0	1	44	2	2	WD	WD	1	1	1	1.28			625	6	8	2_x000D_
0	0	0	2	3	WD	WD	1	0	1	2.31			6992	139	75	12
0	1	56	5	1	WD	WD	1	2	1	1.28			625	6	8	2_x000D_
0	1	85	5	1	WD	WD	1	4	1	1.18			2153	42	14	3_x000D_
0	1	50	5	1	WD	WD	1	2	1	2.2			1439	20	15	5_x000D_
0	1	47	4	3	WD	WE	1	1	1	5.16			1270	38	9	9_x000D_
0	1	16	1	3	WD	WD	1	0	1	0.3			6992	139	75	12
0	1	12	2	3	WD	WD	1	0	1	2			1439	20	15	5_x000D_
1	0	69	5	1	WD	WD	1	3	1	0.24	2.	A	3640	35	32	4_x000D_
0	1	57	3	3	WD	WE	1	2	1	5.1			2153	42	14	3_x000D_
0	0	81	4	3	WD	WD	1	5	1	3.16			1439	20	15	5_x000D_
0	0	2	5	1	WD	WD	1	0	1	2.25			6992	139	75	12
0	0	76	5	1	WD	WD	1	4	0	8.04			2168	32	14	19
0	0	46	5	1	WD	WD	1	1	1	6.05			1439	20	15	5_x000D_
0	1	24	1	2	WD	WD	1	0	1	74.22			693	70	10	13
0	1	81	5	1	WD	WD	1	6	1	2.05			1270	38	9	9_x000D_
0	1	78	5	1	WD	WD	1	4	1	0.35			3640	35	32	4_x000D_
0	0	80	5	1	WD	WD	1	4	1	0.34			3640	35	32	4_x000D_
0	0	28	1	3	WD	WD	1	0	1	35.25			693	70	10	13
0	0	54	4	3	WD	WD	1	2	1	2.2			1729	36	20	7_x000D_
0	1	73	1	3	WD	WD	1	4	1	2.13			3640	35	32	4_x000D_
1	0	41	5	1	WD	WE	1	1	1	5.11	6.	C	2153	42	14	3_x000D_
1	1	0	1	3	WD	WD	1	0	1	17.23	4. a.	C	6992	139	75	12
0	0	71	5	1	WD	WD	1	4	1	2.1			1439	20	15	5_x000D_
0	1	72	1	2	WD	WD	1	10	1	3.15			2153	42	14	3_x000D_
0	1	73	5	1	WD	WD	1	4	1	2.11			3640	35	32	4_x000D_
0	0	72	2	2	WD	WE	1	4	1	4			788	22	6	17_x000D_
1	1	4	1	3	WD	WD	1	2	1	6.16	8.	C	6992	139	75	12
0	0	42	5	1	WD	WD	1	1	1	57.06			693	70	10	13
0	1	70	4	3	WD	WD	1	5	1	3.14			1004	35	13	1_x000D_
0	1	32	3	3	WD	WE	1	0	1	5.05			7470	149	82	6
0	1	11	1	3	WD	WD	1	0	1	1.21			6992	139	75	12
0	0	62	1	3	WD	WD	1	4	1	7.17			7470	149	82	6
0	0	60	5	1	WD	WD	1	3	1	2			1729	36	20	7_x000D_
0	0	74	5	1	WD	WD	1	5	0	27.13			1004	35	13	1_x000D_
0	0	76	2	2	WD	WD	1	4	1	2.08			3640	35	32	4_x000D_
0	0	29	5	3	WD	WD	1	0	1	2.17			1729	36	20	7_x000D_
0	1	66	1	3	WD	WD	1	4	0	15.12			1004	35	13	1_x000D_
0	0	54	1	2	WD	WD	1	2	1	2.07			3640	35	32	4_x000D_
0	1	3	1	3	WD	WD	1	0	1	2.17			6992	139	75	12
0	1	81	1	3	WD	WD	1	4	0	2.14			3640	35	32	4_x000D_
0	0	39	5	1	WD	WD	1	0	1	0.85			693	70	10	13
0	1	80	1	3	WD	WD	1	4	1	2.14			3640	35	32	4_x000D_
0	1	75	5	3	WD	WD	1	8	0	1.99			685	30	11	10_x000D_
0	0	6	5	3	WD	WD	1	0	1	0.2			6992	139	75	12
0	0	61	5	1	WD	WD	1	3	1	7.03			1729	36	20	7_x000D_
0	0	41	5	1	WD	WD	1	1	1	6.11			1729	36	20	7_x000D_
0	0	57	5	1	WD	WD	1	2	1	9.19			7470	149	82	6
0	1	78	5	1	WD	WD	1	4	1	2.13			3640	35	32	4_x000D_
0	0	49	2	2	WD	WD	1	1	1	6.13			1729	36	20	7_x000D_
0	0	47	1	3	WD	WE	1	1	1	3.92			1729	36	20	7_x000D_
0	1	25	1	3	WD	WD	1	0	1	5.93			1729	36	20	7_x000D_
0	0	58	5	1	WD	WD	1	5	0	3.23			7470	149	82	6
0	0	66	2	2	WD	WD	1	4	1	14.14			336	20	2	14_x000D_
1	1	64	3	3	WD	WD	1	3	0	1.16	8.	C	2168	32	14	19
0	0	73	2	3	WD	WD	1	6	1	3.11			7470	149	82	6
0	0	62	1	3	WD	WD	1	4	1	7.03			7470	149	82	6
0	0	84	1	2	WD	WD	1	6	0	16.12			7470	149	82	6
0	1	85	5	1	WD	WD	1	6	1	6.16			7470	149	82	6
0	1	87	5	1	WD	WD	1	4	0	20.95			7470	149	82	6
1	1	16	1	2	WD	WD	1	2	1	3.16	1.	A	6992	139	75	12
0	0	58	2	3	WD	WD	1	2	1	3.15			7470	149	82	6
0	1	6	5	3	WD	WD	1	0	1	1.16			6992	139	75	12
0	1	37	1	3	WD	WD	1	0	1	2.1			7470	149	82	6
0	0	89	5	1	WD	WD	1	6	1	3.06			7470	149	82	6
0	0	81	5	1	WD	WD	1	6	0	7.99			943	20	3	18_x000D_
0	0	2	1	3	WD	WD	1	0	1	1.32			6992	139	75	12
0	0	5	2	3	WD	WD	1	0	1	0.17			6992	139	75	12
0	0	49	5	1	WD	WD	1	3	1	2.04			7470	149	82	6
0	1	10	1	3	WD	WD	1	0	1	2.09			6992	139	75	12
0	0	52	5	1	WD	WD	1	2	1	0.77			693	70	10	13
0	0	62	1	2	WD	WD	1	3	1	5.92			788	22	6	17_x000D_
0	0	4	2	3	WD	WD	1	0	1	2.05			6992	139	75	12
0	0	10	4	3	WD	WD	1	1	1	2.08			6992	139	75	12
0	1	3	1	3	WD	WD	1	0	1	1.96			6992	139	75	12
0	1	2	2	2	WD	WD	1	0	0	1.95			6992	139	75	12
0	0	53	4	3	WD	WD	1	2	0	5.93			685	30	11	10_x000D_
0	0	56	3	3	WD	WD	1	4	1	15.85			1729	36	20	7_x000D_
0	1	90	2	3	WD	WD	1	4	0	0.98			1004	35	13	1_x000D_
1	1	10	2	3	WD	WD	1	0	1	3.05	5. b.	C	6992	139	75	12
0	0	5	1	3	WD	WD	1	0	1	10.1			6992	139	75	12
0	0	4	1	3	WD	WD	1	0	1	0.99			6992	139	75	12
0	0	61	5	1	WD	WD	1	4	0	8.05			7470	149	82	6
0	1	80	3	3	WD	WD	1	6	0	14.88			2153	42	14	3_x000D_
0	1	4	4	3	WD	WD	1	0	1	1.01			6992	139	75	12
0	0	9	2	3	WD	WD	1	0	1	1.04			6992	139	75	12
1	1	41	1	3	WD	WD	1	3	0	9.9	8.	C	7470	149	82	6
0	0	10	5	1	WD	WD	2	0	0	6			6992	139	75	12
0	1	67	5	3	WD	WE	2	5	0	3.75			788	22	6	17_x000D_
1	0	3	2	3	WD	WD	2	0	0	10	8.	C	6992	139	75	12
0	0	10	1	3	WD	WD	2	0	1	2.95			6992	139	75	12
0	1	64	5	1	WD	WD	2	3	0	53.91			693	70	10	13
0	0	82	5	1	WD	WD	2	7	0	9.71			7470	149	82	6
0	0	0	1	2	WD	WD	2	0	0	6.87			6992	139	75	12
1	0	78	5	1	WD	WD	2	5	0	6.92	4. c.	C	7470	149	82	6
0	1	68	5	1	WD	WD	2	6	0	6.92			7470	149	82	6
0	1	10	5	1	WD	WD	2	0	0	2.88			6992	139	75	12
0	0	79	1	3	WD	WD	2	6	1	2.82			788	22	6	17_x000D_
0	1	10	2	3	WD	WD	2	0	1	1.79			6992	139	75	12
0	1	16	5	1	WD	WD	2	0	0	1.87			6992	139	75	12
1	0	36	4	3	WD	WD	2	0	0	0.69	8.	C	2153	42	14	3_x000D_
0	1	84	5	1	WD	WD	2	7	0	2.83			7470	149	82	6
0	1	1	5	1	WD	WD	2	0	0	1.86			6992	139	75	12
0	0	92	1	1	WD	WD	2	6	0	6.74			7470	149	82	6
0	0	72	5	1	WD	WD	2	4	0	2.83			7470	149	82	6
0	0	39	5	1	WD	WE	2	0	0	3.77			685	30	11	10_x000D_
0	0	79	5	1	WD	WD	2	5	0	2.8			7470	149	82	6
0	1	79	2	2	WD	WD	2	4	0	0.59			2153	42	14	3_x000D_
0	0	64	5	1	WD	WE	2	4	0	4.68			1004	35	13	1_x000D_
0	0	19	2	2	WD	WD	2	0	0	2.53			2153	42	14	3_x000D_
0	1	93	5	1	WD	WD	2	6	0	7.58			943	20	3	18_x000D_
0	0	20	1	2	WD	WD	2	0	0	2.52			685	30	11	10_x000D_
0	0	48	5	1	WD	WD	2	2	0	2.78			2153	42	14	3_x000D_
0	1	64	5	1	WD	WD	2	4	0	2.64			7470	149	82	6
0	0	58	1	3	WD	WE	3	6	0	4.21			685	30	11	10_x000D_
0	0	66	1	2	WD	WD	3	7	0	2.3			7470	149	82	6
0	1	67	5	1	WD	WE	1	3	1	3.26			2153	42	14	3_x000D_
0	1	53	3	3	WD	WE	1	2	1	3.26			2153	42	14	3_x000D_
0	0	6	5	1	WD	WD	1	0	1	1.36			6992	139	75	12
0	1	68	5	1	WD	WD	1	5	1	1.09			788	22	6	17_x000D_
0	0	65	5	1	WD	WE	1	3	1	3.31			788	22	6	17_x000D_
0	1	2	1	2	WD	WD	1	0	1	0.44			6992	139	75	12
0	1	73	5	1	WD	WD	1	5	1	0.19			7470	149	82	6
0	0	46	1	3	WD	WE	1	1	1	3.24			2153	42	14	3_x000D_
0	0	52	5	1	WD	WD	1	2	1	0.18			2168	32	14	19
0	0	67	1	2	WD	WE	1	4	1	3.22			1004	35	13	1_x000D_
0	1	30	5	1	WD	WE	1	0	1	4.18			2168	32	14	19
0	1	71	1	2	WD	WD	1	4	1	7.17			1694	46	18	11_x000D_
0	1	63	2	2	WD	WD	1	4	1	1.25			7470	149	82	6
0	0	84	4	3	WD	WD	1	4	0	1.25			7470	149	82	6
0	1	51	1	1	WD	WD	1	2	1	2.12			1694	46	18	11_x000D_
0	1	81	5	1	WD	WD	1	5	1	1.29			7470	149	82	6
0	0	55	1	2	WD	WD	1	3	1	16.05			1270	38	9	9_x000D_
0	1	50	1	1	WD	WD	1	2	1	2.01			1270	38	9	9_x000D_
0	0	42	5	1	WD	WE	1	1	1	3.11			1694	46	18	11_x000D_
0	1	14	1	3	WD	WD	1	0	1	2.22			1694	46	18	11_x000D_
0	1	48	4	3	WD	WD	1	1	1	16.15			625	6	8	2_x000D_
0	0	2	5	1	WD	WD	1	0	1	0.44			6992	139	75	12
0	0	40	5	1	WD	WD	1	1	1	2.03			1439	20	15	5_x000D_
0	0	54	5	1	WD	WD	1	4	1	5.08			1439	20	15	5_x000D_
0	0	77	1	3	WD	WD	1	4	1	0.2			625	6	8	2_x000D_
0	1	65	2	3	WD	WD	1	3	1	2.01			1694	46	18	11_x000D_
0	0	68	5	1	WD	WE	1	3	0	3.11			2168	32	14	19
0	1	76	5	1	WD	WD	1	4	1	0.47			3640	35	32	4_x000D_
0	1	1	1	2	WD	WD	1	0	1	1.23			6992	139	75	12
0	1	59	2	3	WD	WD	1	3	1	2.18			7470	149	82	6
0	1	40	1	3	WD	WD	1	1	1	77.01			693	70	10	13
0	1	63	5	1	WD	WD	1	4	1	1.99			1270	38	9	9_x000D_
0	0	40	5	1	WD	WD	1	1	1	56.99			693	70	10	13
1	1	58	5	3	WD	WD	1	2	1	0.45	12.	B	3640	35	32	4_x000D_
0	1	25	5	3	WD	WD	1	0	1	0.45			3640	35	32	4_x000D_
1	0	19	1	3	WD	WD	1	2	1	0.32	8.	C	6992	139	75	12
0	1	64	5	1	WD	WE	1	3	1	3.11			2153	42	14	3_x000D_
0	0	43	5	3	WD	WD	1	1	1	1			625	6	8	2_x000D_
0	0	65	5	1	WD	WD	1	3	1	0.12			2168	32	14	19
1	1	7	1	3	WD	WD	1	0	1	0.49	8.	C	6992	139	75	12
0	0	31	5	1	WD	WD	1	0	1	70			693	70	10	13
0	0	66	2	3	WD	WD	1	3	1	1.17			3640	35	32	4_x000D_
0	0	68	5	1	WD	WD	1	5	0	5.04			2168	32	14	19
0	1	41	1	1	WD	WD	1	1	1	2.14			1439	20	15	5_x000D_
0	1	43	5	1	WD	WD	1	1	1	1.94			1439	20	15	5_x000D_
0	0	63	3	3	WD	WD	1	3	1	0.12			1729	36	20	7_x000D_
1	0	4	1	3	WD	WE	1	2	0	4.27	14.	A	6992	139	75	12
0	0	61	1	3	WD	WD	1	3	1	0.43			3640	35	32	4_x000D_
1	0	38	4	3	WD	WD	1	0	1	0.1	8.	C	1439	20	15	5_x000D_
0	0	26	5	1	WD	WD	1	0	1	2.18			1729	36	20	7_x000D_
0	1	43	1	3	WD	WD	1	1	1	0.11			2168	32	14	19
0	0	57	1	3	WD	WD	1	8	0	0.48			2153	42	14	3_x000D_
0	0	34	5	1	WD	WD	1	0	1	2.04			2153	42	14	3_x000D_
0	0	38	5	1	WD	WD	1	0	1	56.96			693	70	10	13
0	0	60	1	3	WD	WD	1	3	0	1.07			3640	35	32	4_x000D_
0	0	69	1	1	WD	WD	1	3	1	0.42			3640	35	32	4_x000D_
0	1	62	1	3	WD	WD	1	3	1	5.17			1729	36	20	7_x000D_
0	1	2	5	1	WD	WD	1	0	0	7.17			6992	139	75	12
0	0	57	4	3	WD	WD	1	2	1	0.08			2168	32	14	19
0	0	67	5	1	WD	WD	1	4	1	2.08			1729	36	20	7_x000D_
0	0	82	5	1	WD	WE	1	6	1	3.23			3640	35	32	4_x000D_
0	1	6	1	3	WD	WD	1	0	1	5.2			6992	139	75	12
0	1	45	5	1	WD	WD	1	1	1	5.12			1439	20	15	5_x000D_
1	0	66	4	3	WD	WD	1	3	0	1.19	12.	B	3640	35	32	4_x000D_
0	0	50	4	1	WD	WD	1	5	0	32.04			336	20	2	14_x000D_
0	0	43	1	2	WD	WD	1	1	1	1.95			1694	46	18	11_x000D_
0	1	61	5	1	WD	WD	1	3	1	1.16			1729	36	20	7_x000D_
0	0	62	5	1	WD	WD	1	4	0	6.15			7470	149	82	6
0	1	81	1	2	WD	WD	1	11	0	15.99			943	20	3	18_x000D_
0	0	30	1	3	WD	WE	1	0	1	4			1729	36	20	7_x000D_
0	1	81	5	1	WD	WD	1	4	1	1.13			3640	35	32	4_x000D_
0	0	66	4	3	WD	WD	1	3	1	15.19			7470	149	82	6
0	1	75	5	1	WD	WD	1	4	1	2			3640	35	32	4_x000D_
1	1	71	1	3	WD	WD	1	5	1	13.18	9.	D	7470	149	82	6
0	1	64	1	2	WD	WD	1	3	1	0.04			2168	32	14	19
0	1	84	5	1	WD	WD	1	4	1	8.15			7470	149	82	6
0	1	66	1	3	WD	WD	1	3	1	2.13			788	22	6	17_x000D_
0	1	56	5	1	WD	WD	1	3	0	9.18			7470	149	82	6
0	0	70	3	3	WD	WD	1	4	1	13.21			7470	149	82	6
0	0	55	1	3	WD	WD	1	4	0	1.98			3640	35	32	4_x000D_
0	1	52	5	1	WD	WD	1	2	1	2.02			1694	46	18	11_x000D_
1	1	57	5	1	WD	WD	1	3	0	9.08	8.	C	7470	149	82	6
1	0	75	1	3	WD	WD	1	4	1	12.09	8.	C	625	6	8	2_x000D_
0	0	52	1	3	WD	WD	1	2	1	0.08			2168	32	14	19
0	0	71	5	1	WD	WD	1	4	1	2.14			7470	149	82	6
0	1	37	5	1	WD	WD	1	0	1	1.93			7470	149	82	6
0	1	63	1	3	WD	WD	1	3	1	1.2			3640	35	32	4_x000D_
0	1	66	3	3	WD	WD	1	4	0	1.03			7470	149	82	6
1	1	73	5	1	WD	WD	1	4	0	12.04	6.	C	3640	35	32	4_x000D_
1	0	35	5	1	WD	WD	1	0	0	7	1.	A	7470	149	82	6
0	1	3	1	3	WD	WD	1	0	1	2.05			6992	139	75	12
0	1	72	1	2	WD	WE	1	8	0	2.86			7470	149	82	6
0	1	85	5	1	WD	WD	1	6	1	1.1			7470	149	82	6
0	0	67	1	2	WD	WD	1	3	0	5.99			1694	46	18	11_x000D_
0	0	4	5	1	WD	WD	1	0	1	1.29			6992	139	75	12
0	1	74	1	3	WD	WD	1	4	1	1.1			3640	35	32	4_x000D_
0	0	61	5	1	WD	WD	1	6	0	4.88			943	20	3	18_x000D_
0	1	7	1	3	WD	WD	1	0	0	5.07			6992	139	75	12
0	1	2	2	3	WD	WD	1	0	1	2.11			6992	139	75	12
0	1	63	1	3	WD	WD	1	5	0	12.92			788	22	6	17_x000D_
0	0	5	1	3	WD	WD	1	0	1	9.06			6992	139	75	12
0	1	87	5	1	WD	WD	2	7	1	8			7470	149	82	6
0	1	2	1	3	WD	WE	2	0	0	2.97			6992	139	75	12
0	1	92	5	1	WD	WD	2	5	0	7.9			7470	149	82	6
0	1	99	5	1	WD	WD	2	6	0	4.87			7470	149	82	6
0	0	75	5	1	WD	WD	2	5	0	8.97			7470	149	82	6
0	1	26	2	2	WD	WD	2	0	0	4.89			7470	149	82	6
0	1	38	4	3	WD	WD	2	0	0	4.93			7470	149	82	6
1	0	17	1	3	WD	WD	2	2	1	1.05	14.	A	6992	139	75	12
0	0	36	1	2	WD	WE	2	0	0	2.75			2153	42	14	3_x000D_
0	1	82	5	1	WD	WD	2	4	0	6.64			2153	42	14	3_x000D_
0	0	0	5	1	WD	WD	2	0	0	4.88			6992	139	75	12
0	0	77	5	1	WD	WD	2	5	0	5.83			7470	149	82	6
0	1	80	2	2	WD	WD	2	10	0	7.62			943	20	3	18_x000D_
0	1	80	2	3	WD	WD	2	4	0	7.8			1694	46	18	11_x000D_
0	1	44	2	2	WD	WD	2	1	0	7.61			7470	149	82	6
0	0	1	3	3	WD	WD	3	0	0	0.71			6992	139	75	12
0	0	60	5	1	WD	WD	1	4	1	1.32			7470	149	82	6
0	1	7	2	3	WD	WD	1	0	1	4.32			6992	139	75	12
0	1	53	2	3	WD	WD	1	2	0	1.23			7470	149	82	6
0	0	48	3	3	WD	WD	1	1	0	1.26			7470	149	82	6
0	0	64	4	3	WD	WD	1	4	1	1.31			7470	149	82	6
0	0	58	5	1	WD	WD	1	2	1	1.1			2168	32	14	19
0	1	77	5	1	WD	WD	1	5	0	7.26			7470	149	82	6
0	1	59	1	3	WD	WE	1	2	1	3.16			2168	32	14	19
0	0	82	5	1	WD	WE	1	6	1	2.13			2168	32	14	19
0	0	59	5	1	WD	WD	1	2	1	1.3			7470	149	82	6
0	0	57	5	1	WD	WD	1	2	1	1.06			2168	32	14	19
0	0	82	2	2	WD	WE	1	4	1	3.18			2168	32	14	19
0	0	71	2	3	WD	WE	1	6	1	2.11			2168	32	14	19
0	1	78	5	1	WD	WD	1	7	0	4.16			685	30	11	10_x000D_
0	0	62	2	2	WD	WD	1	3	1	0.17			7470	149	82	6
0	1	85	5	1	WD	WD	1	4	0	0.4			3640	35	32	4_x000D_
0	0	57	5	3	WD	WD	1	2	1	0.4			3640	35	32	4_x000D_
0	1	65	5	1	WD	WD	1	3	1	4.23			7470	149	82	6
0	1	70	1	2	WD	WD	1	4	1	1.06			3640	35	32	4_x000D_
1	1	57	1	3	WD	WD	1	2	0	11.98	1.	A	2153	42	14	3_x000D_
1	0	45	2	2	WD	WD	1	3	0	4.1	8.	C	7470	149	82	6
1	0	67	1	3	WD	WD	1	5	1	5.07	8.	C	2168	32	14	19
0	1	57	5	1	WD	WD	1	2	1	0.39			3640	35	32	4_x000D_
1	0	2	5	1	WD	WD	1	0	1	1.05	8.	C	6992	139	75	12
1	1	73	5	1	WD	WD	1	4	1	0.39	9.	D	3640	35	32	4_x000D_
0	0	44	6	3	WD	WD	1	1	1	20.2			693	70	10	13
0	0	57	5	1	WD	WD	1	2	0	0.97			1270	38	9	9_x000D_
0	0	26	5	1	WD	WD	1	0	1	3.99			1270	38	9	9_x000D_
0	1	65	2	2	WD	WD	1	3	1	1.31			2153	42	14	3_x000D_
1	0	74	1	3	WD	WD	1	5	0	7.16	8.	C	1004	35	13	1_x000D_
0	1	67	5	1	WD	WE	1	3	1	3.03			2153	42	14	3_x000D_
0	1	72	5	3	WD	WD	1	5	0	1.01			7470	149	82	6
1	0	9	1	3	WD	WD	1	0	1	1.24	8.	C	6992	139	75	12
0	1	78	1	3	WD	WD	1	4	1	1.05			3640	35	32	4_x000D_
0	1	22	5	3	WD	WD	1	0	0	1.19			7470	149	82	6
0	1	22	5	1	WD	WE	1	0	1	2			1439	20	15	5_x000D_
0	0	57	5	1	WD	WD	1	2	0	1.17			2153	42	14	3_x000D_
1	1	82	3	3	WD	WD	1	4	1	1.11	2.	A	3640	35	32	4_x000D_
0	0	74	4	3	WD	WD	1	4	1	1.26			2153	42	14	3_x000D_
0	0	64	1	3	WD	WE	1	3	1	2.24			3640	35	32	4_x000D_
0	0	50	5	3	WD	WD	1	3	0	5.09			7470	149	82	6
0	1	79	1	2	WD	WD	1	4	1	1.34			3640	35	32	4_x000D_
0	0	78	5	1	WD	WD	1	4	1	0.35			3640	35	32	4_x000D_
0	1	56	5	1	WD	WE	1	2	1	2.04			7470	149	82	6
0	1	53	5	1	WD	WD	1	2	1	4.14			7470	149	82	6
0	1	65	3	3	WD	WD	1	3	1	1.01			3640	35	32	4_x000D_
0	1	88	1	3	WD	WE	1	6	1	2.23			3640	35	32	4_x000D_
0	0	56	1	3	WD	WD	1	2	1	11.26			7470	149	82	6
1	1	68	2	3	WD	WD	1	3	1	0.35	12.	B	3640	35	32	4_x000D_
0	0	80	1	3	WD	WE	1	4	1	2.22			3640	35	32	4_x000D_
0	1	16	1	2	WD	WD	1	0	1	4.12			625	6	8	2_x000D_
0	0	87	5	1	WD	WD	1	8	1	19.13			943	20	3	18_x000D_
0	1	73	1	2	WD	WE	1	4	0	2.21			3640	35	32	4_x000D_
0	0	68	5	3	WD	WD	1	6	1	15.23			7470	149	82	6
0	1	33	5	3	WD	WD	1	6	1	7.17			2153	42	14	3_x000D_
0	1	2	1	3	WD	WD	1	0	1	3.97			625	6	8	2_x000D_
0	1	51	5	1	WD	WD	1	2	1	6.99			1439	20	15	5_x000D_
0	0	61	5	1	WD	WE	1	3	0	2.21			3640	35	32	4_x000D_
0	0	61	1	2	WD	WE	1	5	1	2.2			788	22	6	17_x000D_
1	1	82	1	1	WD	WD	1	6	0	4.2	1.	A	7470	149	82	6
0	1	59	2	2	WD	WD	1	2	1	13.99			61	61	11	16_x000D_
0	0	2	4	3	WD	WD	1	0	1	5.16			6992	139	75	12
0	0	75	5	3	WD	WE	1	6	1	10.47			7470	149	82	6
0	0	64	1	2	WD	WE	1	3	0	2.2			3640	35	32	4_x000D_
0	1	29	1	2	WD	WD	1	0	1	82.92			693	70	10	13
0	1	14	5	1	WD	WE	1	0	1	2.03			6992	139	75	12
1	1	67	1	3	WD	WD	1	5	0	7.89	4. a.	C	7470	149	82	6
0	1	69	2	3	WD	WE	1	5	1	2.2			3640	35	32	4_x000D_
0	0	59	5	1	WD	WE	1	3	1	2.18			7470	149	82	6
0	1	6	5	1	WD	WD	1	0	1	0.31			6992	139	75	12
0	1	80	5	1	WD	WD	1	6	1	6.3			7470	149	82	6
0	0	57	1	3	WD	WD	1	8	0	3.91			1270	38	9	9_x000D_
0	1	6	5	1	WD	WD	1	0	1	0.3			6992	139	75	12
0	0	67	5	1	WD	WD	1	7	0	5.25			7470	149	82	6
0	0	74	5	1	WD	WE	1	4	1	1.92			7470	149	82	6
0	1	4	1	1	WD	WE	1	0	0	2.07			6992	139	75	12
1	1	32	5	1	WD	WE	1	0	1	16.03	8.	C	693	70	10	13
0	0	78	2	2	WD	WD	1	6	1	25.17			7470	149	82	6
0	1	45	5	1	WD	WE	1	1	1	1.91			1694	46	18	11_x000D_
0	0	62	5	1	WD	WE	1	3	0	2.17			3640	35	32	4_x000D_
0	0	9	1	3	WD	WD	1	3	1	48.95			336	20	2	14_x000D_
0	1	50	1	2	WD	WE	1	2	1	1.91			1694	46	18	11_x000D_
0	1	40	5	1	WD	WD	1	1	0	52.08			625	6	8	2_x000D_
0	0	66	5	1	WD	WD	1	3	1	1.19			1694	46	18	11_x000D_
0	0	41	1	3	WD	WD	1	1	1	8.11			1694	46	18	11_x000D_
0	0	41	5	1	WD	WD	1	1	1	1.11			1270	38	9	9_x000D_
0	0	40	1	3	WD	WD	1	1	0	7.06			7470	149	82	6
0	1	66	2	3	WD	WD	1	3	0	8.04			3640	35	32	4_x000D_
0	0	37	1	3	WD	WE	1	0	1	2.96			1729	36	20	7_x000D_
0	1	0	1	3	WD	WD	1	0	1	21.96			6992	139	75	12
0	1	81	1	1	WD	WD	1	6	0	0.21			7470	149	82	6
0	0	5	1	3	WD	WD	1	0	1	1.3			6992	139	75	12
0	1	4	2	3	WD	WE	1	1	1	2.1			6992	139	75	12
1	0	58	4	3	WD	WE	1	2	0	2.11	9.	D	3640	35	32	4_x000D_
0	1	36	4	3	WD	WE	1	0	0	2.11			3640	35	32	4_x000D_
0	0	7	5	1	WD	WD	1	0	1	1.22			6992	139	75	12
0	0	75	5	1	WD	WD	1	6	1	6.01			7470	149	82	6
0	1	0	5	1	WD	WD	1	0	0	4.03			6992	139	75	12
0	1	68	1	1	WD	WD	1	3	0	4.94			1004	35	13	1_x000D_
0	0	56	5	1	WD	WE	2	2	1	1.75			1694	46	18	11_x000D_
0	0	77	5	1	WD	WE	2	5	0	9.58			7470	149	82	6
0	1	93	5	1	WD	WE	2	6	0	2.85			2153	42	14	3_x000D_
0	1	63	2	3	WD	WE	2	6	0	8.86			1694	46	18	11_x000D_
0	0	7	5	3	WD	WD	2	0	0	5.9			6992	139	75	12
0	0	73	5	1	WD	WD	2	6	0	10.73			7470	149	82	6
0	1	74	5	1	WD	WD	2	5	0	6.79			7470	149	82	6
1	1	88	5	1	WD	WD	2	4	0	4.71	8.	C	7470	149	82	6
0	1	84	1	1	WD	WD	2	7	0	7.81			943	20	3	18_x000D_
0	1	90	1	3	WD	WD	2	5	0	7.84			1694	46	18	11_x000D_
0	1	71	3	3	WD	WD	2	10	0	4.67			685	30	11	10_x000D_
0	1	52	5	1	WD	WE	2	2	0	2.55			2153	42	14	3_x000D_
0	1	0	1	1	WD	WD	2	0	0	0.71			6992	139	75	12
0	0	44	2	2	WD	WD	2	2	0	10.67			1694	46	18	11_x000D_
0	0	82	2	2	WD	WD	2	4	0	13.75			7470	149	82	6
0	0	86	5	1	WD	WE	3	8	0	1.06			943	20	3	18_x000D_
1	1	51	1	3	WD	WD	1	2	1	0.23	8.	C	2168	32	14	19
0	1	66	5	1	WD	WD	1	3	1	0.3			3640	35	32	4_x000D_
1	0	80	5	1	WD	WD	1	4	0	0.29	8.	C	3640	35	32	4_x000D_
0	1	73	5	1	WD	WD	1	4	0	0.29			3640	35	32	4_x000D_
1	0	82	5	1	WD	WD	1	4	0	0.29	8.	C	3640	35	32	4_x000D_
0	1	29	1	3	WD	WD	1	0	1	0.24			2168	32	14	19
0	1	75	5	1	WD	WD	1	4	0	0.28			3640	35	32	4_x000D_
0	1	66	5	1	WD	WD	1	3	1	0.28			3640	35	32	4_x000D_
0	0	54	5	1	WD	WD	1	2	1	0.26			2168	32	14	19
1	0	73	5	1	WD	WD	1	4	1	0.28	8.	C	3640	35	32	4_x000D_
0	1	78	2	3	WD	WD	1	4	0	0.28			3640	35	32	4_x000D_
0	1	78	4	3	WD	WD	1	4	1	0.28			3640	35	32	4_x000D_
0	1	77	5	1	WD	WD	1	4	0	0.28			3640	35	32	4_x000D_
1	0	16	1	3	WD	WD	1	2	0	6.5	8.	C	6992	139	75	12
0	1	84	4	3	WD	WD	1	4	0	0.28			3640	35	32	4_x000D_
1	1	68	5	1	WD	WD	1	3	1	0.27	8.	C	3640	35	32	4_x000D_
0	1	76	5	1	WD	WD	1	4	0	0.27			3640	35	32	4_x000D_
0	0	74	5	1	WD	WD	1	4	0	0.29			7470	149	82	6
0	0	18	5	1	WD	WD	1	0	1	2.98			1439	20	15	5_x000D_
0	1	52	5	1	WD	WD	1	3	1	3.16			7470	149	82	6
0	1	40	1	3	WD	WD	1	1	1	3.09			1439	20	15	5_x000D_
0	0	77	1	3	WD	WE	1	4	1	1.29			3640	35	32	4_x000D_
0	0	60	1	3	WD	WE	1	6	0	8.07			943	20	3	18_x000D_
0	0	6	1	3	WD	WD	1	0	1	3.08			1439	20	15	5_x000D_
0	0	15	4	3	WD	WD	1	0	0	7.22			6992	139	75	12
0	0	13	5	1	WD	WD	1	0	1	3.04			1439	20	15	5_x000D_
1	1	81	4	3	WD	WD	1	4	0	0.26	8.	C	3640	35	32	4_x000D_
0	0	12	5	1	WD	WD	1	0	1	3.04			1439	20	15	5_x000D_
0	1	63	2	2	WD	WD	1	3	1	0.39			3640	35	32	4_x000D_
0	0	22	1	3	WD	WD	1	0	1	3.05			1439	20	15	5_x000D_
0	1	60	5	1	WD	WD	1	4	1	14			230	12	2	15_x000D_
0	0	8	5	1	WD	WD	1	0	1	3.04			1439	20	15	5_x000D_
1	0	19	5	1	WD	WD	1	0	1	83.05	8.	C	693	70	10	13
0	1	81	5	1	WD	WD	1	4	1	0.38			3640	35	32	4_x000D_
0	1	80	5	1	WD	WD	1	6	0	25			2153	42	14	3_x000D_
0	1	39	5	1	WD	WD	1	0	1	3.04			1439	20	15	5_x000D_
0	0	62	5	1	WD	WD	1	3	1	0.37			3640	35	32	4_x000D_
0	1	28	2	3	WD	WD	1	0	1	3.04			7470	149	82	6
0	0	2	2	2	WD	WD	1	0	1	0.3			6992	139	75	12
0	0	41	5	1	WD	WD	1	1	1	2.98			1439	20	15	5_x000D_
0	0	79	5	1	WD	WD	1	5	1	0.37			3640	35	32	4_x000D_
0	1	67	5	1	WD	WD	1	3	1	0.37			3640	35	32	4_x000D_
1	1	42	5	3	WD	WD	1	1	1	0.12	12.	B	7470	149	82	6
0	0	0	1	1	WD	WD	1	0	0	3.2			6992	139	75	12
1	0	54	1	3	WD	WD	1	2	0	5.12	6.	C	3640	35	32	4_x000D_
0	1	61	5	1	WD	WD	1	3	1	11.11			693	70	10	13
0	0	0	1	3	WD	WD	1	0	0	3.18			6992	139	75	12
0	1	47	2	3	WD	WD	1	1	1	3.02			1270	38	9	9_x000D_
0	0	14	5	1	WD	WD	1	0	1	0.22			6992	139	75	12
0	1	2	5	1	WD	WD	1	0	0	3.21			6992	139	75	12
0	1	61	5	1	WD	WD	1	6	0	4.08			685	30	11	10_x000D_
1	0	17	1	3	WD	WD	1	2	1	0.17	8.	C	6992	139	75	12
0	1	19	1	2	WD	WE	1	0	0	2.1			2153	42	14	3_x000D_
0	1	17	5	1	WD	WD	1	2	0	0.14			6992	139	75	12
0	0	75	1	2	WD	WD	1	8	0	3.19			7470	149	82	6
0	0	71	1	3	WD	WD	1	6	0	5.18			7470	149	82	6
0	0	3	5	1	WD	WD	1	0	1	3.15			6992	139	75	12
1	1	71	5	1	WD	WE	1	8	0	8.06	10.	C	943	20	3	18_x000D_
0	0	54	2	3	WD	WD	1	2	1	3.13			3640	35	32	4_x000D_
0	0	61	1	3	WD	WD	1	4	0	17.07			1004	35	13	1_x000D_
0	1	67	5	1	WD	WD	1	3	0	5.05			7470	149	82	6
0	0	49	1	3	WD	WD	1	2	0	17.05			1004	35	13	1_x000D_
1	1	75	5	1	WD	WD	1	8	1	56.8	12.	B	88	10	3	8
0	0	58	2	2	WD	WD	1	2	0	16.9			2153	42	14	3_x000D_
0	1	21	5	1	WD	WE	1	0	0	0.9			1439	20	15	5_x000D_
0	1	78	5	1	WD	WD	1	5	0	24.03			1004	35	13	1_x000D_
0	0	0	1	3	WD	WD	1	0	0	3.08			6992	139	75	12
0	1	17	5	1	WD	WD	1	0	0	6.08			6992	139	75	12
0	1	70	2	2	WD	WD	1	5	0	6.91			7470	149	82	6
1	1	66	1	3	WD	WD	1	6	0	16.88	8.	C	788	22	6	17_x000D_
0	1	59	1	3	WD	WD	1	2	1	5.96			7470	149	82	6
0	0	39	5	1	WD	WD	1	1	0	4.8			7470	149	82	6
0	0	15	1	3	WD	WD	2	0	0	2.98			6992	139	75	12
0	1	13	5	1	WD	WD	2	0	0	3.99			6992	139	75	12
1	0	34	2	2	WD	WD	2	0	0	2.9	8.	C	2153	42	14	3_x000D_
0	0	42	1	2	WD	WD	2	2	0	5.81			943	20	3	18_x000D_
0	1	64	1	3	WD	WD	2	3	0	2.71			1270	38	9	9_x000D_
0	1	70	5	1	WD	WD	2	6	0	17.71			2168	32	14	19
1	1	28	4	3	WD	WD	2	1	0	6.77	3.	C	7470	149	82	6
0	1	81	1	3	WD	WD	2	4	0	3.89			7470	149	82	6
0	0	42	5	1	WD	WD	2	2	0	6.83			7470	149	82	6
0	0	10	2	3	WD	WE	2	0	0	0.76			6992	139	75	12
0	0	2	1	3	WD	WE	2	0	0	1.74			6992	139	75	12
0	1	60	1	1	WD	WD	2	3	0	3.72			7470	149	82	6
0	0	13	5	1	WD	WE	2	0	0	7.69			1694	46	18	11_x000D_
0	1	60	5	1	WD	WD	2	5	0	3.64			685	30	11	10_x000D_
0	1	2	5	1	WD	WD	2	0	0	2.76			6992	139	75	12
0	1	38	5	1	WD	WD	2	0	0	2.51			1270	38	9	9_x000D_
0	1	2	1	3	WD	WD	2	0	0	2.51			6992	139	75	12
0	1	17	5	1	WD	WE	2	0	0	1.7			6992	139	75	12
0	1	57	1	3	WD	WE	2	3	0	0.22			7470	149	82	6
0	0	88	2	2	WD	WD	3	4	0	30.48			7470	149	82	6
0	0	62	5	1	WE	WD	3	5	0	2.92			943	20	3	18_x000D_
0	1	35	5	1	WE	WD	3	0	0	4.34			1729	36	20	7_x000D_
0	0	74	5	1	WE	WD	3	5	0	4.45			7470	149	82	6
0	1	68	5	1	WE	WD	1	5	1	13.1			2168	32	14	19
0	0	68	5	1	WE	WD	1	4	0	5.15			7470	149	82	6
0	0	23	5	1	WE	WD	1	3	0	4.06			685	30	11	10_x000D_
0	1	79	5	1	WE	WE	1	6	0	1.08			7470	149	82	6
0	0	54	5	1	WE	WE	1	4	0	1.09			788	22	6	17_x000D_
0	0	69	5	1	WE	WE	1	5	0	7.99			943	20	3	18_x000D_
1	0	76	4	3	WE	WD	1	4	0	5.1	1.	A	1004	35	13	1_x000D_
1	1	5	1	3	WE	WD	1	0	0	6.18	8.	C	6992	139	75	12
0	1	82	2	3	WE	WE	1	5	0	8.1			943	20	3	18_x000D_
0	0	59	5	1	WE	WE	1	4	0	6.58			1270	38	9	9_x000D_
0	0	6	5	1	WE	WD	1	0	0	2.96			6992	139	75	12
0	0	10	1	3	WE	WD	1	0	0	2.13			6992	139	75	12
0	1	17	4	3	WE	WD	1	0	0	5.04			6992	139	75	12
0	1	6	5	1	WE	WD	1	0	0	2.01			6992	139	75	12
0	0	74	5	1	WE	WD	1	4	0	3.03			7470	149	82	6
0	0	65	5	1	WE	WD	1	3	0	3.85			7470	149	82	6
0	1	51	1	2	WE	WD	1	2	0	2.82			1439	20	15	5_x000D_
0	1	58	1	3	WE	WD	2	4	0	20.02			1004	35	13	1_x000D_
0	1	79	5	1	WE	WD	2	5	0	3.98			7470	149	82	6
0	1	94	5	1	WE	WD	2	4	0	9.9			1004	35	13	1_x000D_
0	1	0	1	3	WE	WD	2	0	0	15.9			6992	139	75	12
0	0	74	1	3	WE	WD	2	6	0	4.76			7470	149	82	6
1	1	1	5	1	WE	WD	2	2	0	1.8	9.	D	6992	139	75	12
0	0	1	1	3	WE	WE	2	0	0	0.55			3640	35	32	4_x000D_
0	1	62	1	3	WE	WE	2	4	0	51.26			1270	38	9	9_x000D_
0	1	72	5	1	WE	WD	2	5	0	6.03			7470	149	82	6
1	1	51	1	3	WE	WD	3	2	0	3.43	8.	C	2168	32	14	19
0	1	58	5	1	WE	WD	3	2	0	8.37			1270	38	9	9_x000D_
0	0	56	1	3	WE	WD	1	2	0	1.03			1270	38	9	9_x000D_
0	0	31	1	3	WE	WD	1	0	1	3.13			1694	46	18	11_x000D_
0	0	8	5	1	WE	WD	1	0	1	2.38			6992	139	75	12
0	1	72	5	1	WE	WD	1	4	1	9.03			1694	46	18	11_x000D_
0	1	54	5	1	WE	WD	1	2	0	1.18			2153	42	14	3_x000D_
0	0	59	4	3	WE	WD	1	3	0	10.13			7470	149	82	6
0	1	55	1	1	WE	WD	1	2	1	2.05			1694	46	18	11_x000D_
0	0	53	3	3	WE	WD	1	8	1	12.15			2153	42	14	3_x000D_
1	0	22	5	1	WE	WD	1	2	0	4.19	5. b.	C	685	30	11	10_x000D_
0	1	74	5	3	WE	WE	1	5	1	6.02			1694	46	18	11_x000D_
0	0	69	5	1	WE	WD	1	7	0	8.11			943	20	3	18_x000D_
0	1	66	5	1	WE	WD	1	3	1	2			1270	38	9	9_x000D_
0	0	58	2	2	WE	WD	1	2	0	4.26			2153	42	14	3_x000D_
0	0	45	5	1	WE	WD	1	2	1	2			1270	38	9	9_x000D_
0	1	63	5	3	WE	WD	1	3	1	2.01			1694	46	18	11_x000D_
0	1	50	5	1	WE	WD	1	2	1	1.96			1270	38	9	9_x000D_
0	1	75	5	1	WE	WD	1	6	0	4.08			7470	149	82	6
0	1	42	1	3	WE	WD	1	3	1	4.95			1270	38	9	9_x000D_
0	1	63	2	3	WE	WD	1	3	1	1.23			3640	35	32	4_x000D_
0	1	73	5	1	WE	WE	1	5	1	5.99			1694	46	18	11_x000D_
0	0	57	2	2	WE	WD	1	3	0	5.19			7470	149	82	6
0	1	64	5	1	WE	WD	1	3	1	1.99			3640	35	32	4_x000D_
0	1	54	1	3	WE	WD	1	3	1	2.9			1270	38	9	9_x000D_
0	1	87	5	1	WE	WE	1	10	0	6.17			7470	149	82	6
1	0	74	5	1	WE	WD	1	10	1	2.09	8.	C	2153	42	14	3_x000D_
0	0	67	1	3	WE	WD	1	5	0	18.05			7470	149	82	6
0	0	1	1	3	WE	WD	1	0	1	2.16			6992	139	75	12
0	1	57	1	1	WE	WD	1	2	1	4.21			2153	42	14	3_x000D_
0	1	59	1	3	WE	WD	1	2	1	19.16			7470	149	82	6
0	1	59	1	3	WE	WE	1	3	1	20.06			1004	35	13	1_x000D_
0	0	70	5	1	WE	WD	1	4	0	9.94			1270	38	9	9_x000D_
1	0	72	5	3	WE	WD	1	6	1	2.1	8.	C	2153	42	14	3_x000D_
0	1	71	1	1	WE	WD	1	8	0	8.93			943	20	3	18_x000D_
0	0	62	5	1	WE	WD	1	3	1	4.05			2153	42	14	3_x000D_
0	1	74	5	1	WE	WD	1	4	1	2.08			3640	35	32	4_x000D_
0	1	58	5	1	WE	WD	1	2	1	1.94			3640	35	32	4_x000D_
0	0	45	5	1	WE	WD	1	1	1	4			2153	42	14	3_x000D_
0	0	5	1	3	WE	WD	1	0	1	1.06			6992	139	75	12
0	0	75	1	3	WE	WD	1	6	0	10.94			1004	35	13	1_x000D_
0	0	20	4	3	WE	WD	1	0	1	8.06			3640	35	32	4_x000D_
0	1	73	1	3	WE	WD	1	7	1	5.05			7470	149	82	6
0	0	35	5	1	WE	WD	1	0	0	1.83			1270	38	9	9_x000D_
0	0	13	1	2	WE	WD	1	0	0	2.09			6992	139	75	12
0	1	47	1	2	WE	WD	1	1	0	3.21			2153	42	14	3_x000D_
0	1	67	3	3	WE	WD	1	3	0	1.99			3640	35	32	4_x000D_
0	0	4	5	1	WE	WD	1	0	0	0.95			6992	139	75	12
0	1	6	1	3	WE	WD	1	0	0	2.08			6992	139	75	12
0	1	34	1	3	WE	WD	1	0	1	4.03			1729	36	20	7_x000D_
0	0	67	2	3	WE	WD	1	4	0	9.09			7470	149	82	6
0	1	55	1	3	WE	WD	1	2	1	3.02			1729	36	20	7_x000D_
0	0	70	5	1	WE	WD	1	4	1	2.01			3640	35	32	4_x000D_
0	0	9	1	1	WE	WD	1	0	0	8.06			6992	139	75	12
0	0	55	1	3	WE	WD	1	2	1	3.99			1729	36	20	7_x000D_
0	0	33	2	3	WE	WD	1	1	1	2.86			1729	36	20	7_x000D_
0	0	61	1	2	WE	WD	1	3	1	3.01			1729	36	20	7_x000D_
0	1	44	4	3	WE	WD	1	5	0	9.13			7470	149	82	6
0	0	55	5	1	WE	WD	1	2	0	26.23			7470	149	82	6
0	0	10	5	1	WE	WD	1	0	1	1.81			6992	139	75	12
0	0	29	2	3	WE	WD	1	0	1	2.8			1729	36	20	7_x000D_
0	0	77	5	1	WE	WD	1	8	0	1.8			685	30	11	10_x000D_
0	0	66	5	1	WE	WD	2	6	0	8.87			7470	149	82	6
1	1	82	5	1	WE	WD	2	6	1	2.87	6.	C	788	22	6	17_x000D_
0	0	41	5	1	WE	WD	2	1	0	0.9			2153	42	14	3_x000D_
0	0	14	1	3	WE	WD	2	0	1	2.98			6992	139	75	12
1	1	48	1	3	WE	WD	2	3	1	1.77	8.	C	7470	149	82	6
0	1	52	2	3	WE	WD	2	2	0	3			7470	149	82	6
0	0	35	1	3	WE	WD	2	2	1	4.93			788	22	6	17_x000D_
0	0	82	4	3	WE	WD	2	6	1	4.71			1270	38	9	9_x000D_
0	0	25	2	3	WE	WD	2	0	0	7.61			1270	38	9	9_x000D_
0	0	79	5	1	WE	WD	2	4	0	23.64			2153	42	14	3_x000D_
0	1	70	5	1	WE	WD	2	4	0	1.67			2153	42	14	3_x000D_
0	0	16	1	3	WE	WD	2	0	1	4.88			6992	139	75	12
0	1	68	5	1	WE	WD	2	4	1	4.83			7470	149	82	6
1	1	46	1	3	WE	WD	2	3	1	1.65	8.	C	7470	149	82	6
0	0	52	5	1	WE	WD	2	3	0	25.77			1004	35	13	1_x000D_
0	0	77	5	1	WE	WD	2	5	0	8.66			7470	149	82	6
0	0	3	1	2	WE	WD	2	0	0	1.78			6992	139	75	12
0	0	11	5	1	WE	WD	2	0	0	0.97			6992	139	75	12
0	1	78	5	1	WE	WD	2	10	0	11.65			7470	149	82	6
0	1	1	2	2	WE	WD	2	0	0	2.76			6992	139	75	12
0	1	36	5	1	WE	WD	2	0	0	0.69			2153	42	14	3_x000D_
0	1	86	4	3	WE	WD	2	4	0	2.6			2153	42	14	3_x000D_
0	1	59	5	1	WD	WD	3	3	0	4.76			943	20	3	18_x000D_
0	1	64	5	1	WD	WE	3	6	0	13.52			943	20	3	18_x000D_
0	1	40	5	1	WD	WD	3	4	0	2.31			2153	42	14	3_x000D_
0	0	0	2	2	WD	WD	1	0	1	3.33			6992	139	75	12
0	1	57	4	3	WD	WD	1	2	1	3.12			2153	42	14	3_x000D_
0	1	62	5	1	WD	WD	1	3	1	3.12			2153	42	14	3_x000D_
0	0	54	1	3	WD	WD	1	3	0	1.32			7470	149	82	6
0	1	7	1	3	WD	WD	1	0	1	2.3			6992	139	75	12
0	0	75	2	3	WD	WD	1	4	1	0.32			2168	32	14	19
0	0	39	5	1	WD	WD	1	0	1	3.08			2153	42	14	3_x000D_
0	1	73	5	1	WD	WD	1	4	1	4.18			2153	42	14	3_x000D_
1	0	78	5	1	WD	WD	1	5	1	1.27	1.	A	7470	149	82	6
1	0	60	6	3	WD	WD	1	3	1	11.18	8.	C	2168	32	14	19
0	0	61	1	3	WD	WD	1	5	1	2.24			2168	32	14	19
0	1	58	5	3	WD	WD	1	4	1	2.1			2168	32	14	19
0	1	18	2	3	WD	WD	1	0	1	2.18			1694	46	18	11_x000D_
0	1	7	1	3	WD	WD	1	0	1	4.17			1694	46	18	11_x000D_
0	0	72	5	1	WD	WD	1	5	0	21.21			1004	35	13	1_x000D_
1	1	68	2	3	WD	WD	1	3	1	2.21	8.	C	2168	32	14	19
0	0	4	5	1	WD	WD	1	0	1	4.27			6992	139	75	12
0	0	72	5	1	WD	WD	1	4	1	0.29			2168	32	14	19
0	0	72	1	3	WD	WD	1	4	1	2.11			625	6	8	2_x000D_
0	1	48	3	3	WD	WD	1	1	1	3.97			2153	42	14	3_x000D_
0	0	5	5	1	WD	WD	1	0	1	2.22			6992	139	75	12
0	0	75	1	3	WD	WD	1	4	1	2.1			625	6	8	2_x000D_
0	0	91	5	1	WD	WD	1	6	1	2.15			2168	32	14	19
0	1	86	1	3	WD	WD	1	4	1	0.17			625	6	8	2_x000D_
0	0	13	2	3	WD	WD	1	0	1	3.98			1439	20	15	5_x000D_
0	0	31	5	2	WD	WD	1	0	1	2.03			1439	20	15	5_x000D_
1	0	56	5	1	WD	WD	1	2	1	4.01	10.	C	1439	20	15	5_x000D_
0	0	29	5	1	WD	WD	1	0	0	4.15			1439	20	15	5_x000D_
0	0	64	4	3	WD	WE	1	3	0	55.96			693	70	10	13
0	0	51	1	3	WD	WD	1	2	1	7.28			7470	149	82	6
0	1	54	5	1	WD	WD	1	2	1	3.2			1439	20	15	5_x000D_
1	1	67	2	2	WD	WD	1	5	1	3.11	8.	C	2168	32	14	19
0	1	32	5	1	WD	WD	1	0	1	0.09			625	6	8	2_x000D_
0	0	81	5	3	WD	WD	1	4	1	0.35			3640	35	32	4_x000D_
0	0	79	1	3	WD	WD	1	4	1	30.15			1694	46	18	11_x000D_
0	0	12	1	3	WD	WD	1	0	1	4.21			6992	139	75	12
0	1	27	2	3	WD	WD	1	0	1	3.21			625	6	8	2_x000D_
1	1	50	2	3	WD	WD	1	2	1	2.2	1.	A	7470	149	82	6
0	0	78	2	2	WD	WD	1	4	1	2.23			7470	149	82	6
0	0	57	2	2	WD	WD	1	2	1	2.03			1729	36	20	7_x000D_
0	0	80	2	2	WD	WD	1	5	1	4.22			1004	35	13	1_x000D_
0	0	73	5	1	WD	WD	1	5	1	2.18			1004	35	13	1_x000D_
0	1	72	3	3	WD	WD	1	4	1	1.04			1270	38	9	9_x000D_
1	1	7	5	1	WD	WD	1	2	1	3.26	5. b.	C	6992	139	75	12
0	1	62	1	3	WD	WD	1	4	1	4.18			1004	35	13	1_x000D_
0	1	35	5	1	WD	WE	1	0	1	5.07			2153	42	14	3_x000D_
0	1	71	1	3	WD	WD	1	4	1	1.07			3640	35	32	4_x000D_
0	0	59	2	3	WD	WD	1	2	1	1.05			3640	35	32	4_x000D_
0	0	73	5	1	WD	WD	1	4	1	4.12			1270	38	9	9_x000D_
0	0	6	2	2	WD	WD	1	0	1	4.17			6992	139	75	12
0	1	62	3	3	WD	WD	1	3	0	1.16			3640	35	32	4_x000D_
0	0	77	3	3	WD	WD	1	7	1	2.2			788	22	6	17_x000D_
0	0	75	1	1	WD	WD	1	4	1	2.19			2153	42	14	3_x000D_
1	1	64	5	1	WD	WD	1	3	1	4.25	9.	D	7470	149	82	6
0	0	50	1	3	WD	WE	1	2	1	13.04			1729	36	20	7_x000D_
0	0	68	5	1	WD	WD	1	3	1	4.41			2153	42	14	3_x000D_
0	1	62	1	2	WD	WE	1	3	1	5.2			2153	42	14	3_x000D_
1	0	3	1	3	WD	WD	1	0	1	3.16	8.	C	6992	139	75	12
0	1	68	2	3	WD	WD	1	3	1	1.06			3640	35	32	4_x000D_
0	0	60	1	3	WD	WD	1	3	0	3.09			3640	35	32	4_x000D_
0	1	53	5	1	WD	WD	1	3	1	3.19			7470	149	82	6
0	1	59	5	1	WD	WD	1	4	1	21.2			1729	36	20	7_x000D_
0	1	13	5	1	WD	WD	1	0	1	4.11			6992	139	75	12
0	1	67	5	3	WD	WD	1	3	1	2.07			3640	35	32	4_x000D_
0	1	71	5	1	WD	WD	1	5	0	7.28			2153	42	14	3_x000D_
0	0	22	2	3	WD	WD	1	2	0	4.16			788	22	6	17_x000D_
0	1	60	5	3	WD	WD	1	3	1	1.36			1729	36	20	7_x000D_
0	1	83	5	1	WD	WD	1	4	1	18.11			336	20	2	14_x000D_
0	0	58	4	3	WD	WD	1	2	0	2.1			3640	35	32	4_x000D_
0	0	81	5	1	WD	WD	1	10	1	4.16			7470	149	82	6
0	0	65	2	2	WD	WD	1	4	1	4.01			1729	36	20	7_x000D_
0	0	60	1	1	WD	WD	1	3	1	8.97			1270	38	9	9_x000D_
0	1	73	1	3	WD	WD	1	5	1	50.68			7470	149	82	6
0	1	25	2	3	WD	WD	1	0	1	101.1			693	70	10	13
0	0	6	3	3	WD	WD	1	2	1	0.23			6992	139	75	12
0	0	29	1	3	WD	WD	1	0	1	3.14			7470	149	82	6
1	0	0	1	3	WD	WD	1	0	1	2.14	8.	C	6992	139	75	12
0	1	70	1	3	WD	WD	1	4	1	1.02			1270	38	9	9_x000D_
0	0	58	5	1	WD	WD	1	2	1	3.01			1439	20	15	5_x000D_
0	0	96	5	1	WD	WD	1	5	0	4.21			7470	149	82	6
0	0	44	1	3	WD	WE	1	1	1	6.09			1729	36	20	7_x000D_
1	0	16	5	1	WD	WD	1	2	1	4.21	10.	C	6992	139	75	12
0	0	76	2	3	WD	WD	1	4	1	15.21			7470	149	82	6
0	0	28	5	1	WD	WD	1	0	1	3.16			1729	36	20	7_x000D_
0	1	18	5	1	WD	WD	1	2	1	2.2			6992	139	75	12
0	0	41	4	3	WD	WD	1	2	1	4.04			685	30	11	10_x000D_
0	1	61	4	3	WD	WD	1	3	1	2			1439	20	15	5_x000D_
0	0	63	4	3	WD	WD	1	6	1	21.2			7470	149	82	6
0	0	7	5	1	WD	WD	1	0	1	2.17			6992	139	75	12
1	0	66	1	2	WD	WD	1	3	1	79.07	8.	C	693	70	10	13
0	0	77	1	2	WD	WD	1	4	0	11.13			3640	35	32	4_x000D_
0	0	86	5	1	WD	WD	1	9	1	7.15			7470	149	82	6
0	0	7	1	2	WD	WD	1	0	1	2.02			6992	139	75	12
0	1	74	1	3	WD	WD	1	5	1	3.12			1439	20	15	5_x000D_
0	0	72	1	3	WD	WD	1	5	0	10.1			1004	35	13	1_x000D_
1	0	1	2	3	WD	WD	1	0	1	2.18	8.	C	6992	139	75	12
0	0	56	5	1	WD	WD	1	3	1	11.18			7470	149	82	6
1	1	2	2	3	WD	WD	1	0	1	2.18	5. b.	C	6992	139	75	12
1	0	7	4	3	WD	WD	1	2	1	3.09	14.	A	6992	139	75	12
0	1	55	4	3	WD	WD	1	2	1	2.04			7470	149	82	6
0	1	13	2	3	WD	WD	1	0	1	3.07			6992	139	75	12
0	0	74	4	3	WD	WE	1	5	0	12.09			1004	35	13	1_x000D_
0	0	42	1	1	WD	WD	1	1	1	3.05			693	70	10	13
0	0	1	5	1	WD	WD	1	0	0	3.11			6992	139	75	12
0	0	13	4	3	WD	WD	1	0	1	4.16			6992	139	75	12
0	1	53	5	1	WD	WD	1	2	0	4.16			7470	149	82	6
0	1	79	5	1	WD	WD	1	4	1	2.16			7470	149	82	6
0	1	10	4	3	WD	WD	1	0	1	0.15			6992	139	75	12
1	1	87	1	3	WD	WD	1	6	0	1.99	9.	D	7470	149	82	6
0	0	13	2	3	WD	WD	1	0	1	1.34			6992	139	75	12
0	1	75	2	2	WD	WD	1	6	0	65.88			7470	149	82	6
0	1	11	5	1	WD	WD	1	0	1	3.1			6992	139	75	12
0	0	58	2	3	WD	WD	1	4	0	8			943	20	3	18_x000D_
0	0	65	5	3	WD	WD	1	3	1	2.01			1729	36	20	7_x000D_
0	0	67	4	3	WD	WD	1	6	0	8.05			1004	35	13	1_x000D_
0	1	70	5	3	WD	WD	1	4	0	44.09			3640	35	32	4_x000D_
0	0	64	2	2	WD	WD	1	3	1	1.89			1270	38	9	9_x000D_
0	0	7	1	3	WD	WD	1	2	1	0.29			6992	139	75	12
0	0	9	1	3	WD	WD	1	0	1	0.11			6992	139	75	12
0	1	5	1	3	WD	WD	1	0	1	2.02			6992	139	75	12
0	0	48	5	1	WD	WD	1	2	0	4.1			7470	149	82	6
0	0	64	5	1	WD	WD	1	3	1	2.1			7470	149	82	6
0	0	18	1	2	WD	WD	1	0	1	10.83			230	12	2	15_x000D_
0	1	66	1	3	WD	WE	1	6	0	11.93			788	22	6	17_x000D_
0	0	23	1	2	WD	WD	1	0	0	1.81			1694	46	18	11_x000D_
0	1	0	5	1	WD	WD	1	0	0	4			6992	139	75	12
0	0	0	4	3	WD	WD	1	0	0	4.08			6992	139	75	12
0	0	0	2	3	WD	WD	1	0	1	2.03			6992	139	75	12
0	1	17	5	1	WD	WD	1	0	0	2.99			6992	139	75	12
0	1	16	2	3	WD	WD	1	2	1	35.12			6992	139	75	12
1	0	14	5	1	WD	WD	1	0	0	3.95	1.	A	6992	139	75	12
0	1	13	3	3	WD	WD	1	0	1	1.08			6992	139	75	12
0	1	15	1	3	WD	WD	1	0	0	3.95			6992	139	75	12
0	0	2	2	3	WD	WD	1	0	0	3.05			6992	139	75	12
0	1	3	1	3	WD	WD	1	2	0	2.18			6992	139	75	12
0	1	91	5	1	WD	WD	1	5	0	9.02			7470	149	82	6
0	1	66	5	1	WD	WD	1	3	0	1.92			7470	149	82	6
0	0	1	4	3	WD	WD	1	0	0	1.23			6992	139	75	12
0	0	64	4	3	WD	WD	1	7	0	24.95			2153	42	14	3_x000D_
0	1	81	5	1	WD	WD	1	4	1	1.12			3640	35	32	4_x000D_
0	0	40	2	3	WD	WD	1	1	0	1.74			1694	46	18	11_x000D_
0	1	78	1	3	WD	WD	1	5	0	3.93			7470	149	82	6
0	0	1	3	3	WD	WD	1	0	0	1.01			6992	139	75	12
0	1	15	1	2	WD	WD	2	0	0	3.96			6992	139	75	12
1	1	16	1	2	WD	WD	2	2	0	14.99	14.	A	6992	139	75	12
0	1	1	5	1	WD	WD	2	0	0	3.95			6992	139	75	12
0	0	6	5	1	WD	WD	2	0	0	1.87			6992	139	75	12
0	1	11	5	1	WD	WD	2	0	0	1.85			6992	139	75	12
0	1	50	5	1	WD	WD	2	2	0	0.19			7470	149	82	6
0	0	61	5	1	WD	WD	2	4	0	3.95			7470	149	82	6
0	0	14	5	1	WD	WD	2	0	0	1.86			6992	139	75	12
0	1	78	5	1	WD	WE	2	4	0	33.27			1694	46	18	11_x000D_
0	0	65	1	1	WD	WD	2	4	0	8.86			7470	149	82	6
0	1	31	1	2	WD	WD	2	0	0	3.8			7470	149	82	6
0	0	19	1	3	WD	WD	2	2	0	1.1			6992	139	75	12
0	1	47	1	3	WD	WD	2	2	0	9.69			7470	149	82	6
0	0	75	1	3	WD	WE	2	5	0	4.78			1004	35	13	1_x000D_
0	1	32	5	1	WD	WD	2	0	0	1.82			2153	42	14	3_x000D_
1	1	68	5	1	WD	WD	2	3	0	1.67	8.	C	2153	42	14	3_x000D_
0	0	52	1	3	WD	WD	2	3	0	6.78			7470	149	82	6
1	1	84	1	2	WD	WD	2	5	0	1.8	1.	A	7470	149	82	6
0	0	47	1	2	WD	WD	2	1	0	2.74			3640	35	32	4_x000D_
0	0	59	1	3	WD	WD	2	4	0	13.56			943	20	3	18_x000D_
1	1	17	1	3	WD	WD	2	0	0	1.68	9.	D	6992	139	75	12
0	1	72	5	1	WD	WD	2	4	0	3.68			7470	149	82	6
0	1	25	5	1	WD	WD	2	0	0	2.55			685	30	11	10_x000D_
0	0	25	6	3	WD	WD	2	0	0	0.84			2153	42	14	3_x000D_
0	0	6	1	3	WD	WD	3	0	0	2.6			6992	139	75	12
0	0	61	1	2	WD	WD	3	3	0	10.6			7470	149	82	6
0	0	58	5	1	WD	WD	3	3	0	13.53			7470	149	82	6
0	0	62	6	3	WD	WD	3	3	0	0.36			2168	32	14	19
0	0	4	1	1	WD	WD	3	0	1	2.08			6992	139	75	12
0	1	59	5	1	WD	WD	1	2	0	2.24			7470	149	82	6
0	1	42	5	1	WD	WD	1	1	1	1.24			7470	149	82	6
0	0	67	2	3	WD	WE	1	5	1	4.32			2168	32	14	19
0	1	52	5	1	WD	WD	1	2	1	3.19			2153	42	14	3_x000D_
0	1	40	1	3	WD	WD	1	1	0	1.2			7470	149	82	6
0	1	47	5	1	WD	WE	1	1	1	4.08			2153	42	14	3_x000D_
0	1	47	1	2	WD	WD	1	1	1	2.25			2153	42	14	3_x000D_
0	0	64	5	1	WD	WD	1	3	1	1.23			7470	149	82	6
0	0	65	2	2	WD	WD	1	3	1	1.27			7470	149	82	6
1	0	79	2	3	WD	WD	1	6	1	3.11	1.	A	2168	32	14	19
0	1	80	5	1	WD	WE	1	4	1	11.17			2168	32	14	19
0	1	45	2	3	WD	WD	1	1	1	2.15			2153	42	14	3_x000D_
0	1	39	1	3	WD	WD	1	0	1	2.3			7470	149	82	6
0	0	66	5	1	WD	WD	1	8	1	6.21			7470	149	82	6
0	1	20	1	3	WD	WD	1	0	1	7.18			7470	149	82	6
0	1	14	1	3	WD	WD	1	0	0	1.29			6992	139	75	12
0	0	75	5	1	WD	WD	1	6	1	2.12			2168	32	14	19
0	1	63	3	3	WD	WD	1	3	1	1.25			7470	149	82	6
0	1	2	4	3	WD	WD	1	0	0	1.44			6992	139	75	12
0	1	58	5	1	WD	WD	1	3	0	1.2			1694	46	18	11_x000D_
0	1	26	5	1	WD	WD	1	0	1	2.06			7470	149	82	6
0	1	57	5	1	WD	WD	1	3	0	10.18			7470	149	82	6
0	1	17	5	1	WD	WD	1	0	1	2.23			6992	139	75	12
0	1	84	5	1	WD	WD	1	4	1	0.4			3640	35	32	4_x000D_
1	1	55	1	3	WD	WD	1	2	1	0.14	8.	C	2168	32	14	19
0	0	81	3	3	WD	WD	1	4	0	0.39			3640	35	32	4_x000D_
0	0	8	5	1	WD	WD	1	0	1	0.28			6992	139	75	12
0	1	41	1	2	WD	WD	1	2	1	2.28			1694	46	18	11_x000D_
0	1	12	1	3	WD	WD	1	0	0	10.25			6992	139	75	12
0	0	43	5	1	WD	WD	1	1	1	57.04			693	70	10	13
0	1	27	1	3	WD	WD	1	0	0	1.17			7470	149	82	6
1	0	69	5	1	WD	WD	1	3	1	0.23	8.	C	1729	36	20	7_x000D_
0	0	61	2	3	WD	WD	1	3	1	1.11			3640	35	32	4_x000D_
1	0	62	5	1	WD	WD	1	3	1	0.15	8.	C	2168	32	14	19
0	1	82	5	1	WD	WD	1	4	1	2.21			1439	20	15	5_x000D_
0	1	50	2	3	WD	WD	1	2	1	2.23			1729	36	20	7_x000D_
0	1	56	5	1	WD	WD	1	2	1	2.23			1729	36	20	7_x000D_
0	1	68	5	1	WD	WE	1	3	1	5.06			1729	36	20	7_x000D_
0	1	65	1	3	WD	WD	1	3	1	1.06			3640	35	32	4_x000D_
0	1	5	4	3	WD	WD	1	2	1	2.26			6992	139	75	12
0	0	41	1	3	WD	WE	1	1	1	4.1			7470	149	82	6
0	1	49	4	3	WD	WD	1	1	1	2.14			1729	36	20	7_x000D_
0	1	75	5	1	WD	WD	1	4	1	0.36			3640	35	32	4_x000D_
0	1	77	1	3	WD	WD	1	4	1	0.36			3640	35	32	4_x000D_
0	1	56	3	3	WD	WD	1	3	1	3.22			1729	36	20	7_x000D_
0	0	34	2	3	WD	WD	1	0	1	3.1			1439	20	15	5_x000D_
1	1	38	5	1	WD	WD	1	6	1	1.21	8.	C	2153	42	14	3_x000D_
0	0	54	2	3	WD	WD	1	2	1	3.05			1439	20	15	5_x000D_
0	0	77	5	1	WD	WD	1	4	1	16.97			230	12	2	15_x000D_
0	0	45	1	3	WD	WD	1	1	1	2.04			1729	36	20	7_x000D_
0	1	70	5	1	WD	WD	1	4	1	2.1			3640	35	32	4_x000D_
0	1	48	1	3	WD	WD	1	2	1	2.2			1439	20	15	5_x000D_
0	0	54	2	3	WD	WD	1	4	1	1.99			2168	32	14	19
0	1	24	5	1	WD	WD	1	0	1	86.05			693	70	10	13
1	1	30	1	3	WD	WD	1	0	1	1.98	1.	A	1439	20	15	5_x000D_
0	1	82	2	2	WD	WD	1	6	1	1.35			3640	35	32	4_x000D_
0	1	1	2	3	WD	WD	1	0	1	13.2			6992	139	75	12
0	1	47	2	3	WD	WD	1	1	1	1.95			1270	38	9	9_x000D_
0	0	66	5	1	WD	WE	1	3	0	11.15			1004	35	13	1_x000D_
0	1	79	5	1	WD	WD	1	6	1	2.19			685	30	11	10_x000D_
0	1	73	1	3	WD	WD	1	4	1	2.15			3640	35	32	4_x000D_
0	0	66	5	1	WD	WD	1	6	0	30.11			1694	46	18	11_x000D_
0	1	53	4	3	WD	WD	1	2	0	3.08			7470	149	82	6
0	1	70	4	3	WD	WD	1	4	0	3.22			7470	149	82	6
0	1	49	1	3	WD	WD	1	1	1	3.02			1270	38	9	9_x000D_
1	1	68	4	3	WD	WD	1	3	1	1.17	6.	C	2153	42	14	3_x000D_
1	1	74	4	3	WD	WD	1	4	1	2.14	12.	B	3640	35	32	4_x000D_
0	1	82	1	3	WD	WD	1	4	1	2.13			3640	35	32	4_x000D_
0	0	33	1	1	WD	WE	1	0	1	5.24			1729	36	20	7_x000D_
1	1	64	1	2	WD	WD	1	6	1	2.22	10.	C	2153	42	14	3_x000D_
1	0	4	1	3	WD	WD	1	2	1	0.3	14.	A	6992	139	75	12
0	0	82	5	1	WD	WD	1	5	1	9.99			88	10	3	8
0	0	80	5	1	WD	WD	1	5	0	3.22			7470	149	82	6
0	0	82	5	1	WD	WD	1	7	0	1.95			1004	35	13	1_x000D_
0	1	6	1	2	WD	WD	1	0	1	1.34			6992	139	75	12
0	1	82	5	3	WD	WD	1	4	1	2.17			3640	35	32	4_x000D_
0	1	77	5	1	WD	WD	1	4	1	2.98			1270	38	9	9_x000D_
0	1	14	1	3	WD	WD	1	0	1	2.16			625	6	8	2_x000D_
0	0	38	1	3	WD	WE	1	0	1	4.96			1729	36	20	7_x000D_
0	1	0	2	3	WD	WD	1	0	1	5.98			6992	139	75	12
0	1	64	3	3	WD	WD	1	3	1	2.21			7470	149	82	6
0	0	55	5	1	WD	WD	1	5	1	36			336	20	2	14_x000D_
0	0	41	5	3	WD	WD	1	3	1	1.03			788	22	6	17_x000D_
0	0	59	3	3	WD	WD	1	4	1	13.2			7470	149	82	6
0	1	87	5	1	WD	WD	1	4	1	0.32			3640	35	32	4_x000D_
0	0	66	5	1	WD	WD	1	5	0	9.99			788	22	6	17_x000D_
0	0	41	1	3	WD	WD	1	1	1	2.91			1694	46	18	11_x000D_
0	0	57	1	3	WD	WD	1	2	1	0.03			2168	32	14	19
0	1	65	5	1	WD	WD	1	7	1	13.9			336	20	2	14_x000D_
0	1	5	4	3	WD	WD	1	0	1	1.98			6992	139	75	12
0	1	56	1	3	WD	WD	1	4	1	20.15			336	20	2	14_x000D_
0	1	62	1	3	WD	WD	1	4	1	2.99			1439	20	15	5_x000D_
0	0	73	5	1	WD	WD	1	6	0	3.12			7470	149	82	6
0	1	56	2	3	WD	WD	1	2	1	0.1			2168	32	14	19
0	1	72	2	2	WD	WD	1	9	1	14.05			336	20	2	14_x000D_
0	0	79	1	3	WD	WD	1	9	1	13.93			336	20	2	14_x000D_
0	0	27	1	3	WD	WD	1	4	0	2.98			788	22	6	17_x000D_
0	1	3	5	1	WD	WE	1	0	0	5.24			6992	139	75	12
0	1	19	4	3	WD	WE	1	2	1	4.91			788	22	6	17_x000D_
0	1	81	1	1	WD	WD	1	8	0	8.26			943	20	3	18_x000D_
0	0	50	1	3	WD	WD	1	2	1	1.91			1694	46	18	11_x000D_
0	0	46	4	1	WD	WD	1	1	1	1.91			1694	46	18	11_x000D_
0	0	15	5	1	WD	WD	1	0	1	3.14			6992	139	75	12
0	1	21	5	1	WD	WD	1	0	1	1.9			1694	46	18	11_x000D_
1	1	3	1	3	WD	WD	1	0	0	6.16	9.	D	6992	139	75	12
0	1	22	1	3	WD	WD	1	2	1	16.02			336	20	2	14_x000D_
0	1	65	2	3	WD	WD	1	5	0	6.14			7470	149	82	6
0	0	50	5	1	WD	WD	1	2	1	2.12			7470	149	82	6
0	0	4	1	3	WD	WD	1	0	1	1.99			6992	139	75	12
0	1	63	5	1	WD	WD	1	3	0	27.05			1004	35	13	1_x000D_
0	1	35	2	3	WD	WD	1	2	0	1.05			7470	149	82	6
0	1	64	2	3	WD	WD	1	5	0	1.04			7470	149	82	6
1	1	3	4	3	WD	WD	1	2	1	1.12	14.	A	6992	139	75	12
0	0	0	2	3	WD	WD	1	0	1	2.94			6992	139	75	12
0	1	86	5	3	WD	WD	1	7	0	3.07			7470	149	82	6
0	1	78	5	1	WD	WD	1	6	0	6.05			7470	149	82	6
0	0	5	5	3	WD	WD	1	0	1	2.09			6992	139	75	12
0	1	50	5	1	WD	WD	1	2	1	1.83			1694	46	18	11_x000D_
0	1	74	5	1	WD	WD	1	4	0	2.98			7470	149	82	6
0	0	28	5	1	WD	WD	1	0	0	22.07			1694	46	18	11_x000D_
0	1	2	4	3	WD	WD	1	0	0	3.01			6992	139	75	12
0	0	53	1	3	WD	WD	1	3	0	2.96			7470	149	82	6
0	0	52	1	3	WD	WD	1	3	0	6.01			7470	149	82	6
0	1	26	5	1	WD	WD	2	0	0	6			7470	149	82	6
0	1	16	1	3	WD	WD	2	0	1	0.93			6992	139	75	12
0	0	87	2	3	WD	WD	2	4	0	7.82			1439	20	15	5_x000D_
0	1	87	5	1	WD	WD	2	4	0	2.95			7470	149	82	6
0	0	47	5	1	WD	WD	2	3	0	7.87			2153	42	14	3_x000D_
0	1	54	1	3	WD	WD	2	4	0	6.77			1270	38	9	9_x000D_
0	1	45	5	1	WD	WE	2	1	1	3.63			1694	46	18	11_x000D_
0	1	27	5	1	WD	WD	2	0	0	2.77			685	30	11	10_x000D_
0	1	94	1	3	WD	WD	2	5	0	14.83			1694	46	18	11_x000D_
1	0	18	1	3	WD	WD	2	2	0	9.82	8.	C	6992	139	75	12
0	0	17	5	1	WD	WD	2	0	0	6.82			6992	139	75	12
1	0	73	5	1	WD	WD	2	5	0	7.71	8.	C	7470	149	82	6
0	0	54	2	2	WD	WD	2	4	0	6.57			2153	42	14	3_x000D_
1	1	82	5	1	WD	WD	2	6	0	8.66	3.	C	7470	149	82	6
0	1	18	5	1	WD	WD	2	0	0	1.87			2153	42	14	3_x000D_
0	0	57	1	2	WD	WD	2	3	0	6.72			7470	149	82	6
0	0	1	1	3	WD	WD	2	0	0	1.59			6992	139	75	12
0	0	62	5	1	WD	WD	3	6	0	5.73			7470	149	82	6
0	0	0	1	2	WD	WD	3	0	0	13.63			6992	139	75	12
0	1	60	1	3	WD	WD	3	5	0	5.38			788	22	6	17_x000D_
0	0	72	1	3	WD	WD	3	5	0	16.53			7470	149	82	6
0	0	69	5	1	WD	WD	3	5	0	20.42			943	20	3	18_x000D_
0	0	22	1	3	WD	WE	1	0	0	3.12			7470	149	82	6
0	1	67	5	1	WD	WE	1	3	1	3.13			2153	42	14	3_x000D_
0	1	41	5	1	WD	WD	1	1	1	5.1			2153	42	14	3_x000D_
0	0	0	2	3	WD	WE	1	0	1	3.28			6992	139	75	12
0	1	64	2	3	WD	WD	1	3	1	1.15			7470	149	82	6
0	1	17	3	3	WD	WD	1	0	1	2.19			6992	139	75	12
0	0	79	1	2	WD	WD	1	4	1	1.19			7470	149	82	6
0	0	68	5	1	WD	WD	1	3	1	1.27			7470	149	82	6
0	0	61	1	2	WD	WD	1	3	0	1.27			7470	149	82	6
0	0	55	5	1	WD	WD	1	5	0	8.1			788	22	6	17_x000D_
0	0	76	2	2	WD	WD	1	5	1	8.07			1694	46	18	11_x000D_
0	1	68	5	1	WD	WD	1	5	1	1.13			7470	149	82	6
0	1	23	1	3	WD	WD	1	0	1	2.25			7470	149	82	6
0	1	42	1	3	WD	WD	1	1	1	6.26			7470	149	82	6
0	0	13	1	3	WD	WD	1	0	1	5.29			6992	139	75	12
0	1	50	5	1	WD	WD	1	2	1	2.02			1439	20	15	5_x000D_
0	1	19	2	3	WD	WD	1	0	1	5.07			1439	20	15	5_x000D_
0	1	11	1	2	WD	WD	1	0	1	2.2			6992	139	75	12
0	1	31	1	3	WD	WD	1	1	1	2.08			1439	20	15	5_x000D_
0	0	9	1	3	WD	WD	1	0	1	1.97			1439	20	15	5_x000D_
0	0	66	5	1	WD	WD	1	3	1	2.27			1694	46	18	11_x000D_
0	0	72	5	1	WD	WD	1	4	1	2.07			1439	20	15	5_x000D_
0	0	51	5	1	WD	WD	1	3	1	5.03			7470	149	82	6
0	1	76	5	1	WD	WD	1	4	0	2.25			3640	35	32	4_x000D_
0	0	69	5	3	WD	WD	1	3	1	2.18			625	6	8	2_x000D_
0	0	15	4	3	WD	WD	1	0	1	0.39			3640	35	32	4_x000D_
0	0	65	5	1	WD	WD	1	3	0	1.26			7470	149	82	6
0	1	71	5	1	WD	WD	1	4	1	7.09			1694	46	18	11_x000D_
0	0	60	1	3	WD	WD	1	3	1	0.38			3640	35	32	4_x000D_
0	1	56	2	3	WD	WD	1	3	0	2.11			7470	149	82	6
0	1	42	1	2	WD	WD	1	1	0	2.22			1729	36	20	7_x000D_
1	0	4	1	3	WD	WD	1	2	1	0.25	14.	A	6992	139	75	12
0	1	45	2	3	WD	WD	1	1	1	2.02			1270	38	9	9_x000D_
0	0	30	1	3	WD	WE	1	0	1	4.01			1729	36	20	7_x000D_
0	0	32	5	1	WD	WD	1	0	1	5.11			625	6	8	2_x000D_
0	1	10	2	3	WD	WD	1	0	1	1.26			6992	139	75	12
0	0	87	5	1	WD	WD	1	6	1	7.12			88	10	3	8
0	1	65	5	1	WD	WD	1	3	1	0.36			3640	35	32	4_x000D_
0	0	60	1	3	WD	WD	1	3	1	0.36			3640	35	32	4_x000D_
0	0	76	5	1	WD	WD	1	4	1	0.13			2168	32	14	19
0	0	62	4	3	WD	WD	1	3	1	5.17			2153	42	14	3_x000D_
1	0	4	1	3	WD	WD	1	2	1	1.17	14.	A	6992	139	75	12
0	0	63	1	2	WD	WD	1	3	1	0.28			2153	42	14	3_x000D_
0	1	68	2	3	WD	WE	1	3	1	4.18			2153	42	14	3_x000D_
0	0	59	5	1	WD	WD	1	2	1	2.04			1729	36	20	7_x000D_
0	0	41	4	3	WD	WD	1	1	1	2.21			1729	36	20	7_x000D_
0	1	41	5	1	WD	WE	1	1	1	4.04			1729	36	20	7_x000D_
0	0	0	5	1	WD	WE	1	0	0	3.17			6992	139	75	12
0	1	40	1	3	WD	WD	1	1	0	1.21			2153	42	14	3_x000D_
1	1	73	5	3	WD	WD	1	4	1	0.34	12.	B	3640	35	32	4_x000D_
[truncated: 32,009 more rows]

## Sheet: Notes
Variables' definitions and codes:
Patients' characteristics (level-1 variables)
R	readmission: 1 - yes; 0 - no
Sex	1 - female; 0 - male
Age	age in years
Residence	place of residence, population: 1 - rural; 2 - urban, <20,000 pop.; 3 - urban, 20,001-50,000 pop.; 4 - urban, 50,001-200,000 pop.; 5 - urban, 200,001-500,000 pop.; 6 - urban, >500,000 pop.
Distance	distance from patient's home to hospital: 1 - <15 km; 2 - 15+ to 35 km; 3 - 35+ km
Day_adm	day of the week of index admission: WD - week-day; WE - week-end
Day_disch	day of the week of discharge: WD - week-day; WE - week-end
Time_adm	hour of index admission: 1 - 7:00 a.m. to 2:59 p.m.; 2 - 3:00 p.m. to 10:59 p.m.; 3 - 11:00 p.m. to 6:59 a.m.
ACCI	age-adjusted Charlson comorbidity index score
Type	Type of admission: 0 - emergency; 1 - scheduled
LOS	length of stay in days
R_reason	Codes according to reasons detailed in Table 3 in main body text
R_category	Codes according to categories detailed in Table 3 in main body text
Sectors' charavteristics (level-2 variables)
Hospitalizations_sector	total number of hospitalizations
Beds_sector	average number of beds in a sector
Doctors_sector	average number of physicians in a sector
Sector	Hospital sektors: 1 - Vascular surgery; 2 - Plastic surgery; 3 - Liver surgery; 4 - Ophthalmology; 5 - Dermatology; 6 -Internal medicine; 7 - Otolaryngology; 8 - Palliative medicine; 9 - Neurosurgery; 10 - Neurology; 11 - Orthopaedics; 12 - Paediatrics; 13 -Psychiatry; 14 - Neurological rehabilitation; 15 - Orthopaedic rehabilitation; 16 - Rehabilitation; 17 - Transplantation; 18 - Strokes; 19 - …
